# Supplementary material for: Transcription Termination and Chimeric RNA Formation Controlled by Arabidopsis thaliana FPA
Source: PLoS Genet. 2013 Oct 31;9(10):e1003867. doi: 10.1371/journal.pgen.1003867 (PMC3814327; doi:10.1371/journal.pgen.1003867)
Supplement: Table S1 — Classification of reads mapping to A. thaliana genome release, TAIR10. (XLSX) [file pgen.1003867.s014.xlsx]

## Sheet: S1. DRS Abundance 
Table S1. Classification Of Reads Mapping To A. thaliana Genome Release, TAIR10
WT (combined replicates)											fpa-7 (combined replicates)
Elements	N sites	N reads	Fraction								Elements	N sites	N reads	Fraction
Whole genome	1444814	22560508	1								Whole genome	1607162	24383585	1
All genes	1085042	21812838									All genes	1160166	23429423
Intergenic sites	284431	598586	0.0265325								Intergenic sites	348323	751760	0.0308306
Reads antisense to genes	75341	149084	0.00660818								Reads antisense to genes	98673	202402	0.00830075
Coding genes	1067026	21701135	0.961908								Coding genes	1141714	23323412	0.956521
Non-coding genes	12233	91727	0.00406582								Non-coding genes	11821	82575	0.0033865
Transposable genes	3216	8920	0.000395381								Transposable genes	3663	10092	0.000413885
Pseudogenes	2567	11056	0.00049006								Pseudogenes	2972	13348	0.000547417
Genes	1079259	21792862	1								Genes	1153535	23405987	1
3UTRs	981492	21529626	0.987921								3UTRs	1037884	23121177	0.987832
5UTRs	6930	14931	0.000685133								5UTRs	8128	16723	0.000714475
other exons	34128	129151	0.0059263								other exons	36016	124773	0.00533082
Introns	56709	119154	0.00542135								Introns	71507	143314	0.00612296
WT											fpa-7
	Replicate 1			Replicate 2			Replicate 3					Replicate 1			Replicate 2			Replicate 3
Elements	N sites	N reads	Fraction	N sites	N reads	Fraction	N sites	N reads	Fraction		Elements	N sites	N reads	Fraction	N sites	N reads	Fraction	N sites	N reads	Fraction
Whole genome	647996	4920334	1	894603	8690195	1	922031	8949979	1		Whole genome	920343	8313929	1	895018	7576351	1	933735	8493305	1
All genes	543529	4756264		724073	8405248		743810	8651326			All genes	728271	7990518		709076	7275584		737342	8163321
Intergenic sites	82621	131100	0.0266445	135108	227847	0.0262189	141307	239639	0.0267754		Intergenic sites	149632	254508	0.0306122	145527	237575	0.0313574	153388	259677	0.0305743
Reads antisense to genes	21846	32970	0.00670076	35422	57100	0.00657062	36914	59014	0.00659376		Reads antisense to genes	42440	68903	0.00828766	40415	63192	0.00834069	43005	70307	0.00827793
Coding genes	536455	4730718	0.961463	714094	8361873	0.962219	733796	8608544	0.961851		Coding genes	718773	7953008	0.956588	700270	7243693	0.956093	728039	8126711	0.956837
Non-coding genes	5229	21015	0.00427105	7074	35692	0.00410716	7116	35020	0.00391286		Non-coding genes	6452	29350	0.00353022	5986	24772	0.00326965	6305	28453	0.00335005
Transposable genes	932	2027	0.000411964	1576	3453	0.000397344	1544	3440	0.000384358		Transposable genes	1590	3499	0.00042086	1467	3047	0.000402172	1561	3546	0.000417505
Pseudogenes	913	2504	0.000508909	1329	4230	0.000486755	1354	4322	0.000482906		Pseudogenes	1457	4662	0.000560746	1355	4074	0.000537726	1438	4612	0.000543016
Genes	541684	4751733	1	721168	8397565	1	740912	8643564	1		Genes	725225	7982358	1	706256	7268465	1	734344	8155164	1
3UTRs	512051	4692564	0.987548	675023	8296329	0.987945	694436	8540733	0.988103		3UTRs	676473	7884132	0.987695	660355	7180415	0.987886	685784	8056630	0.987918
5UTRs	2189	3371	0.000709425	3054	5657	0.000673648	3263	5903	0.000682936		5UTRs	3477	5790	0.00072535	3158	5117	0.000704	3321	5816	0.000713168
other exons	11467	29388	0.00618469	17255	50216	0.00597983	16909	49547	0.00573224		other exons	16274	43756	0.00548159	15099	37741	0.00519243	16171	43276	0.00530658
Introns	15977	26410	0.00555797	25836	45363	0.00540192	26304	47381	0.00548165		Introns	29001	48680	0.00609845	27644	45192	0.00621754	29068	49442	0.00606266
