# Supplementary material for: Transcription Termination and Chimeric RNA Formation Controlled by Arabidopsis thaliana FPA
Source: PLoS Genet. 2013 Oct 31;9(10):e1003867. doi: 10.1371/journal.pgen.1003867 (PMC3814327; doi:10.1371/journal.pgen.1003867)
Supplement: Table S2 — List of protein-coding genes differentially expressed in fpa-7. Normalised reads (reads per million, RPM) are displayed for wild-type (WT) and fpa-7. * When WT read number is ‘0’, fold change is set to ‘1,000,000’. (XLSX) [file pgen.1003867.s015.xlsx]

## Sheet: S2. DE coding genes in fpa-7
Table S2. List of Protein Coding Genes Differentially Expressed in fpa-7. Normalised reads (RPM) are displayed for WT and fpa-7.
* When WT Read Number is '0', Fold Change is set '1,000,000'.
Gene ID	Expression Ratio (fpa-7/WT)	Fold Change	WT RPM	fpa-7 RPM	p-value	Functional Summary
At1g01060	0.2314	4.32152	10.905	2.5237	0.002749	Homeodomain-like superfamily protein
At1g01080	0.6497	1.53917	75.5351	49.0753	0.00013	RNA-binding (RRM/RBD/RNP motifs) family protein
At1g01090	1.3848	1.3848	70.5589	97.7134	0.005394	pyruvate dehydrogenase E1 alpha
At1g01520	0.5154	1.94024	9.0587	4.6687	0.005299	Homeodomain-like superfamily protein
At1g02205	0.5742	1.74155	48.5149	27.855	0.006079	Fatty acid hydroxylase superfamily
At1g02305	0.7008	1.42694	71.2102	49.9021	0.002375	Cysteine proteinases superfamily protein
At1g02335	0.5248	1.90549	10.1805	5.3426	0.008455	germin-like protein subfamily 2 member 2 precursor
At1g02470	8.5514	8.5514	3.1491	26.9291	2.463e-39	Polyketide cyclase/dehydrase and lipid transport superfamily protein
At1g02475	0.5044	1.98255	117.33	59.1792	2.262e-13	Polyketide cyclase/dehydrase and lipid transport superfamily protein
At1g02900	0.4695	2.12993	10.8409	5.0902	0.0002513	rapid alkalinization factor 1
At1g03440	0.6222	1.6072	26.174	16.2853	0.001518	Leucine-rich repeat (LRR) family protein
At1g03870	1.6018	1.6018	36.4082	58.3191	2.799e-05	FASCICLIN-like arabinoogalactan 9
At1g04220	0.39	2.5641	4.3539	1.698	0.0082	3-ketoacyl-CoA synthase 2
At1g04530	0.6768	1.47754	54.858	37.1301	0.002122	Tetratricopeptide repeat (TPR)-like superfamily protein
At1g04620	2.2956	2.2956	6.7274	15.4433	1.413e-06	coenzyme F420 hydrogenase family / dehydrogenase, beta subunit family
At1g04920	5.8832	5.8832	0.4306	2.5333	0.002859	sucrose phosphate synthase 3F
At1g05010	1.3046	1.3046	545.205	711.261	0.002859	ethylene-forming enzyme
At1g05805	0.64	1.5625	54.5036	34.8825	0.0004828	basic helix-loop-helix (bHLH) DNA-binding superfamily protein
At1g05810	2.2261	2.2261	4.3556	9.6958	0.0002941	RAB GTPase homolog A5E
At1g05820	9.8097	9.8097	2.54	24.9166	3.24e-40	SIGNAL PEPTIDE PEPTIDASE-LIKE 5
At1g06110	0.5615	1.78094	41.4988	23.3011	4.619e-06	SKP1/ASK-interacting protein 16
At1g06530	0.5985	1.67084	31.0948	18.6099	0.0004424	Tropomyosin-related
At1g06550	0.3888	2.57202	26.1307	10.16	2.474e-11	ATP-dependent caseinolytic (Clp) protease/crotonase family protein
At1g06960	0.5825	1.71674	18.1201	10.5547	0.001982	RNA-binding (RRM/RBD/RNP motifs) family protein
At1g07010	0.7017	1.42511	113.27	79.481	0.0004583	Calcineurin-like metallo-phosphoesterase superfamily protein
At1g07050	8.3337	8.3337	0.9084	7.5703	5.206e-05	CCT motif family protein
At1g07280	1.6759	1.6759	66.4001	111.28	2.383e-07	Tetratricopeptide repeat (TPR)-like superfamily protein
At1g07320	0.7363	1.35814	421.847	310.587	0.001564	ribosomal protein L4
At1g07350	0.6493	1.54012	90.7311	58.9123	0.003656	RNA-binding (RRM/RBD/RNP motifs) family protein
At1g07420	1.4268	1.4268	31.703	45.2334	0.004535	sterol 4-alpha-methyl-oxidase 2-1
At1g07610	0.5464	1.83016	229.045	125.154	0.001223	metallothionein 1C
At1g08320	0.4508	2.21828	6.6613	3.0031	0.004376	bZIP transcription factor family protein
At1g08930	1.6936	1.6936	59.4204	100.636	2.89e-07	Major facilitator superfamily protein
At1g08980	1.4703	1.4703	61.1918	89.9696	0.0002341	amidase 1
At1g09390	0.2296	4.3554	19.572	4.4946	4.912e-18	GDSL-like Lipase/Acylhydrolase superfamily protein
At1g09560	0.5342	1.87196	30.7947	16.4493	0.0003205	germin-like protein 5
At1g09740	0.4889	2.04541	24.6642	12.0592	7.386e-07	Adenine nucleotide alpha hydrolases-like superfamily protein
At1g10370	0.5822	1.71762	60.9476	35.4828	2.212e-06	Glutathione S-transferase family protein
At1g10585	0.2645	3.78072	4.699	1.2427	9.352e-05	basic helix-loop-helix (bHLH) DNA-binding superfamily protein
At1g10600	0.1084	9.22509	33.6659	3.6493	1.989e-48	associated molecule with the SH3 domain of STAM 2
At1g10610	2.1963	2.1963	11.1572	24.5048	8.784e-08	basic helix-loop-helix (bHLH) DNA-binding superfamily protein
At1g10760	1.4653	1.4653	36.6073	53.6393	0.003902	Pyruvate phosphate dikinase, PEP/pyruvate binding domain
At1g10920	0.5082	1.96773	8.3431	4.2403	0.009732	NB-ARC domain-containing disease resistance protein
At1g10960	0.589	1.69779	311.747	183.61	0.0001314	ferredoxin 1
At1g11530	1.6557	1.6557	61.8734	102.446	1.655e-07	C-terminal cysteine residue is changed to a serine 1
At1g12110	0.6115	1.63532	60.472	36.9773	0.007625	nitrate transporter 1.1
At1g12710	1.7567	1.7567	18.567	32.6164	5.348e-05	phloem protein 2-A12
At1g12790	0.129	7.75194	1.9611	0.2529	0.002001	CONTAINS InterPro DOMAIN/s: RuvA domain 2-like (InterPro:IPR010994); Has 29 Blast hits to 29 proteins in 9 species: Archae - 0; Bacteria - 2; Metazoa - 0; Fungi - 0; Plants - 27; Viruses - 0; Other Eukaryotes - 0 (source: NCBI BLink).
At1g12845	1.7052	1.7052	15.4813	26.3987	0.000834	unknown protein; FUNCTIONS IN: molecular_function unknown; INVOLVED IN: biological_process unknown; LOCATED IN: endomembrane system; EXPRESSED IN: 22 plant structures; EXPRESSED DURING: 13 growth stages; Has 8 Blast hits to 8 proteins in 4 species: Archae - 0; Bacteria - 0; Metazoa - 0; Fungi - 0; Plants - 8; Viruses - 0; Other Eukaryotes - 0 (source: NCBI BLink).
At1g13080	0.6745	1.48258	61.13	41.2351	0.0002792	cytochrome P450, family 71, subfamily B, polypeptide 2
At1g13300	0.4292	2.32992	9.369	4.0208	0.0001478	myb-like transcription factor family protein
At1g13650	0.7126	1.40331	115.96	82.6328	0.001983	BEST Arabidopsis thaliana protein match is: 18S pre-ribosomal assembly protein gar2-related (TAIR:AT2G03810.4); Has 3688 Blast hits to 1629 proteins in 255 species: Archae - 22; Bacteria - 222; Metazoa - 684; Fungi - 292; Plants - 62; Viruses - 14; Other Eukaryotes - 2392 (source: NCBI BLink).
At1g14120	0.5114	1.95542	82.0803	41.9776	4.522e-11	2-oxoglutarate (2OG) and Fe(II)-dependent oxygenase superfamily protein
At1g14240	0.2931	3.4118	10.0211	2.9371	5.315e-06	GDA1/CD39 nucleoside phosphatase family protein
At1g14250	1.9306	1.9306	41.9147	80.9203	8.553e-06	GDA1/CD39 nucleoside phosphatase family protein
At1g14960	0.1641	6.09385	11.9873	1.9677	1.072e-16	Polyketide cyclase/dehydrase and lipid transport superfamily protein
At1g15125	10.0568	10.0568	0.9367	9.4202	8.072e-11	S-adenosyl-L-methionine-dependent methyltransferases superfamily protein
At1g16080	0.5154	1.94024	131.03	67.5291	1.139e-12	unknown protein; LOCATED IN: apoplast, chloroplast stroma, chloroplast, chloroplast envelope; EXPRESSED IN: 23 plant structures; EXPRESSED DURING: 14 growth stages; Has 81 Blast hits to 81 proteins in 28 species: Archae - 0; Bacteria - 2; Metazoa - 0; Fungi - 0; Plants - 62; Viruses - 0; Other Eukaryotes - 17 (source: NCBI BLink).
At1g16390	2.1844	2.1844	4.8084	10.5037	0.001474	organic cation/carnitine transporter 3
At1g16410	1.6741	1.6741	26.5056	44.3731	0.002588	cytochrome p450 79f1
At1g17180	0.2279	4.38789	4.9026	1.1173	0.0002028	glutathione S-transferase TAU 25
At1g17190	0.6208	1.61082	25.1513	15.6135	0.0009601	glutathione S-transferase tau 26
At1g17210	0.6892	1.45096	39.0827	26.9348	0.007055	IAP-like protein 1
At1g17710	4.2408	4.2408	20.5328	87.0747	5.525e-10	Pyridoxal phosphate phosphatase-related protein
At1g17745	0.5354	1.86776	11.6752	6.2504	0.00199	D-3-phosphoglycerate dehydrogenase
At1g17870	0.4343	2.30256	18.2632	7.9323	5.004e-07	ethylene-dependent gravitropism-deficient and yellow-green-like 3
At1g18200	4.4427	4.4427	5.9991	26.6525	1.779e-22	RAB GTPase homolog A6B
At1g18210	0.4589	2.17912	22.944	10.5294	6.279e-05	Calcium-binding EF-hand family protein
At1g18335	0.3819	2.61849	5.2627	2.0097	0.004535	Acyl-CoA N-acyltransferases (NAT) superfamily protein
At1g18400	2.5974	2.5974	1.9859	5.1582	0.002129	BR enhanced expression 1
At1g18980	0.3977	2.51446	7.0186	2.791	0.004257	RmlC-like cupins superfamily protein
At1g19610	2.4593	2.4593	2.948	7.25	0.0006999	Arabidopsis defensin-like protein
At1g19740	0.6668	1.4997	174.321	116.24	7.612e-06	ATP-dependent protease La (LON) domain protein
At1g19750	6.7838	6.7838	0.9788	6.64	6.152e-10	Transducin/WD40 repeat-like superfamily protein
At1g20010	1.4519	1.4519	139.311	202.26	6.444e-05	tubulin beta-5 chain
At1g20020	1.388	1.388	345.526	479.596	8.295e-05	ferredoxin-NADP(+)-oxidoreductase 2
At1g20030	1.5908	1.5908	21.2262	33.7656	0.007535	Pathogenesis-related thaumatin superfamily protein
At1g20160	0.4373	2.28676	9.0522	3.9581	0.0005255	Subtilisin-like serine endopeptidase family protein
At1g20190	1.7522	1.7522	58.3637	102.266	0.003258	expansin 11
At1g20350	1.8957	1.8957	6.5239	12.3676	0.005682	translocase inner membrane subunit 17-1
At1g20550	3.3883	3.3883	1.158	3.9237	0.003365	O-fucosyltransferase family protein
At1g20696	1.4014	1.4014	394.666	553.068	0.0001175	high mobility group B3
At1g21100	0.6778	1.47536	75.1332	50.9226	0.0002007	O-methyltransferase family protein
At1g21130	1.7543	1.7543	287.379	504.153	0.0001991	O-methyltransferase family protein
At1g21250	4.6152	4.6152	0.5715	2.6376	0.004483	cell wall-associated kinase
At1g21680	1.7431	1.7431	233.894	407.709	1.596e-11	DPP6 N-terminal domain-like protein
At1g21910	2.1819	2.1819	4.2009	9.1661	0.002169	Integrase-type DNA-binding superfamily protein
At1g22065	0.4657	2.14731	11.797	5.4934	0.0001145	unknown protein; FUNCTIONS IN: molecular_function unknown; INVOLVED IN: biological_process unknown; LOCATED IN: cellular_component unknown; BEST Arabidopsis thaliana protein match is: unknown protein (TAIR:AT1G77885.1); Has 30201 Blast hits to 17322 proteins in 780 species: Archae - 12; Bacteria - 1396; Metazoa - 17338; Fungi - 3422; Plants - 5037; Viruses - 0; Other Eukaryotes - 2996 (source: NC…
At1g22160	0.5688	1.75809	82.1811	46.7487	3.157e-08	Protein of unknown function (DUF581)
At1g22440	0.2742	3.64697	9.0146	2.4717	0.009095	Zinc-binding alcohol dehydrogenase family protein
At1g22590	1.5637	1.5637	32.2159	50.3768	0.0001314	AGAMOUS-like 87
At1g23040	0.6003	1.66583	35.6286	21.3888	7.776e-05	hydroxyproline-rich glycoprotein family protein
At1g23130	1.2784	1.2784	1557.66	1991.33	0.003863	Polyketide cyclase/dehydrase and lipid transport superfamily protein
At1g23720	0.2526	3.95883	5.0111	1.2659	0.0002837	Proline-rich extensin-like family protein
At1g24040	0.6415	1.55885	41.5857	26.6791	0.008491	Acyl-CoA N-acyltransferases (NAT) superfamily protein
At1g24610	0.3113	3.21234	16.8432	5.2429	8.735e-12	Rubisco methyltransferase family protein
At1g25275	1.6627	1.6627	450.191	748.525	0.001405	unknown protein; FUNCTIONS IN: molecular_function unknown; INVOLVED IN: response to karrikin; LOCATED IN: endomembrane system; EXPRESSED IN: 23 plant structures; EXPRESSED DURING: 13 growth stages; Has 18 Blast hits to 18 proteins in 4 species: Archae - 0; Bacteria - 0; Metazoa - 0; Fungi - 0; Plants - 18; Viruses - 0; Other Eukaryotes - 0 (source: NCBI BLink).
At1g26150	0.6388	1.56544	80.5483	51.4578	2.492e-05	proline-rich extensin-like receptor kinase 10
At1g26160	0.3932	2.54323	26.489	10.4151	1.021e-10	Metal-dependent phosphohydrolase
At1g27030	0.5858	1.70707	36.3254	21.2812	0.0003846	unknown protein; BEST Arabidopsis thaliana protein match is: unknown protein (TAIR:AT1G27020.1); Has 504 Blast hits to 502 proteins in 169 species: Archae - 0; Bacteria - 299; Metazoa - 0; Fungi - 0; Plants - 67; Viruses - 0; Other Eukaryotes - 138 (source: NCBI BLink).
At1g28130	0.5659	1.7671	28.3814	16.0597	0.0001477	Auxin-responsive GH3 family protein
At1g28140	0.4322	2.31374	136.427	58.9642	1.089e-19	unknown protein; FUNCTIONS IN: molecular_function unknown; INVOLVED IN: biological_process unknown; LOCATED IN: chloroplast; EXPRESSED IN: 22 plant structures; EXPRESSED DURING: 13 growth stages; CONTAINS InterPro DOMAIN/s: Protein of unknown function DUF2301, transmembrane (InterPro:IPR019275); Has 140 Blast hits to 140 proteins in 72 species: Archae - 0; Bacteria - 86; Metazoa - 10; Fungi - 0; …
At1g28150	1.3841	1.3841	172.774	239.132	0.0005082	unknown protein; FUNCTIONS IN: molecular_function unknown; INVOLVED IN: biological_process unknown; LOCATED IN: plastoglobule; EXPRESSED IN: 22 plant structures; EXPRESSED DURING: 13 growth stages; Has 96 Blast hits to 96 proteins in 44 species: Archae - 0; Bacteria - 56; Metazoa - 0; Fungi - 0; Plants - 40; Viruses - 0; Other Eukaryotes - 0 (source: NCBI BLink).
At1g28330	1.5473	1.5473	454.265	702.9	0.002206	dormancy-associated protein-like 1
At1g28370	2.6728	2.6728	3.4315	9.1717	0.001085	ERF domain protein 11
At1g29530	0.4799	2.08377	26.1425	12.5467	2.543e-07	unknown protein; BEST Arabidopsis thaliana protein match is: unknown protein (TAIR:AT2G34310.3); Has 84 Blast hits to 78 proteins in 24 species: Archae - 2; Bacteria - 4; Metazoa - 9; Fungi - 8; Plants - 55; Viruses - 0; Other Eukaryotes - 6 (source: NCBI BLink).
At1g29670	1.464	1.464	94.8657	138.885	0.0001117	GDSL-like Lipase/Acylhydrolase superfamily protein
At1g30360	1.3721	1.3721	118.111	162.057	0.0009844	Early-responsive to dehydration stress protein (ERD4)
At1g30720	0.2534	3.94633	3.1406	0.7957	0.00231	FAD-binding Berberine family protein
At1g30900	0.2488	4.01929	2.4599	0.612	0.006988	VACUOLAR SORTING RECEPTOR 6
At1g31170	0.5205	1.92123	158.239	82.3639	0.0003536	sulfiredoxin
At1g31190	0.4269	2.34247	40.011	17.0822	1.544e-10	myo-inositol monophosphatase like 1
At1g31550	2.3748	2.3748	2.5209	5.9866	0.003247	GDSL-like Lipase/Acylhydrolase superfamily protein
At1g31580	1.4426	1.4426	420.361	606.43	0.0001309	ECS1
At1g32450	0.5356	1.86706	30.0763	16.1103	0.006787	nitrate transporter 1.5
At1g32520	0.5589	1.78923	75.6854	42.3034	8.787e-08	unknown protein; FUNCTIONS IN: molecular_function unknown; INVOLVED IN: biological_process unknown; LOCATED IN: chloroplast; EXPRESSED IN: 24 plant structures; EXPRESSED DURING: 15 growth stages; Has 143 Blast hits to 142 proteins in 34 species: Archae - 0; Bacteria - 0; Metazoa - 39; Fungi - 0; Plants - 56; Viruses - 0; Other Eukaryotes - 48 (source: NCBI BLink).
At1g32583	0.4257	2.34907	6.928	2.9494	0.003656	FUNCTIONS IN: molecular_function unknown; INVOLVED IN: biological_process unknown; LOCATED IN: endomembrane system; BEST Arabidopsis thaliana protein match is: tapetum determinant 1 (TAIR:AT4G24972.1); Has 35333 Blast hits to 34131 proteins in 2444 species: Archae - 798; Bacteria - 22429; Metazoa - 974; Fungi - 991; Plants - 531; Viruses - 0; Other Eukaryotes - 9610 (source: NCBI BLink).
At1g33265	0.5679	1.76087	12.8489	7.2964	0.008439	Transmembrane proteins 14C
At1g33800	0.3393	2.94724	7.5674	2.5673	3.228e-05	Protein of unknown function (DUF579)
At1g34060	0.4168	2.39923	7.1962	2.9995	0.001066	Pyridoxal phosphate (PLP)-dependent transferases superfamily protein
At1g34640	0.4946	2.02184	52.4389	25.9356	1.027e-09	peptidases
At1g35140	2.6585	2.6585	7.2202	19.1948	0.0007932	Phosphate-responsive 1 family protein
At1g35250	0.3158	3.16656	6.0293	1.9039	0.000385	Thioesterase superfamily protein
At1g35320	0.5655	1.76835	23.737	13.4239	8.68e-05	unknown protein; BEST Arabidopsis thaliana protein match is: unknown protein (TAIR:AT3G30160.1); Has 9 Blast hits to 9 proteins in 1 species: Archae - 0; Bacteria - 0; Metazoa - 0; Fungi - 0; Plants - 9; Viruses - 0; Other Eukaryotes - 0 (source: NCBI BLink).
At1g35720	1.5605	1.5605	204.155	318.588	3.495e-07	annexin 1
At1g36390	0.6645	1.50489	29.7582	19.7729	0.005172	Co-chaperone GrpE family protein
At1g37130	1.3683	1.3683	463.929	634.8	0.0004656	nitrate reductase 2
At1g37150	0.1302	7.68049	2.9012	0.3778	6.946e-05	holocarboxylase synthetase 2
At1g45145	0.6879	1.4537	87.9506	60.4994	0.007005	thioredoxin H-type 5
At1g45163	1.6674	1.6674	24.8502	41.4345	4.242e-05	unknown protein; BEST Arabidopsis thaliana protein match is: unknown protein (TAIR:AT5G55790.1).
At1g45201	0.6848	1.46028	192.865	132.077	5.745e-05	triacylglycerol lipase-like 1
At1g45474	0.4174	2.39578	230.911	96.3736	1.12e-24	photosystem I light harvesting complex gene 5
At1g47750	0.4213	2.37361	11.1013	4.6769	3.024e-05	peroxin 11A
At1g48020	35.603	35.603	0.1549	5.5149	1.841e-14	pectin methylesterase inhibitor 1
At1g48030	0.6675	1.49813	45.0888	30.0974	0.0005082	mitochondrial lipoamide dehydrogenase 1
At1g48170	0.3701	2.70197	10.7524	3.9797	8.696e-06	unknown protein; Has 78 Blast hits to 78 proteins in 34 species: Archae - 0; Bacteria - 0; Metazoa - 30; Fungi - 0; Plants - 48; Viruses - 0; Other Eukaryotes - 0 (source: NCBI BLink).
At1g48550	0.4618	2.16544	11.9352	5.5114	0.0002273	Vacuolar protein sorting-associated protein 26
At1g48750	0.3833	2.60892	92.2863	35.3767	8.787e-08	Bifunctional inhibitor/lipid-transfer protein/seed storage 2S albumin superfamily protein
At1g48970	0.3884	2.57467	8.0727	3.1356	0.0001454	NagB/RpiA/CoA transferase-like superfamily protein
At1g49032	1.594	1.594	162.124	258.427	3.104e-05	unknown protein; FUNCTIONS IN: molecular_function unknown; INVOLVED IN: biological_process unknown; LOCATED IN: endomembrane system; Has 30201 Blast hits to 17322 proteins in 780 species: Archae - 12; Bacteria - 1396; Metazoa - 17338; Fungi - 3422; Plants - 5037; Viruses - 0; Other Eukaryotes - 2996 (source: NCBI BLink).
At1g49230	2.9688	2.9688	1.1162	3.3138	0.006791	RING/U-box superfamily protein
At1g49240	1.3273	1.3273	102.544	136.106	0.006471	actin 8
At1g49410	0.6422	1.55715	34.6712	22.2657	0.001731	translocase of the outer mitochondrial membrane 6
At1g49450	0.2845	3.51494	2.8996	0.8248	0.005201	Transducin/WD40 repeat-like superfamily protein
At1g49650	1.8829	1.8829	10.2421	19.2847	6.463e-05	alpha/beta-Hydrolases superfamily protein
At1g49720	1.4955	1.4955	36.1612	54.0789	0.0007795	abscisic acid responsive element-binding factor 1
At1g49970	0.7498	1.33369	231.953	173.908	0.00308	CLP protease proteolytic subunit 1
At1g49975	0.6191	1.61525	117.323	72.6306	1.839e-06	INVOLVED IN: photosynthesis; LOCATED IN: photosystem I, chloroplast, thylakoid membrane; EXPRESSED IN: 20 plant structures; EXPRESSED DURING: 13 growth stages; CONTAINS InterPro DOMAIN/s: Photosystem I reaction centre subunit N (InterPro:IPR008796); Has 34 Blast hits to 34 proteins in 14 species: Archae - 0; Bacteria - 0; Metazoa - 0; Fungi - 0; Plants - 34; Viruses - 0; Other Eukaryotes - 0 (sou…
At1g50020	0.7498	1.33369	210.198	157.609	0.002649	unknown protein; FUNCTIONS IN: molecular_function unknown; INVOLVED IN: biological_process unknown; LOCATED IN: chloroplast thylakoid membrane, chloroplast; EXPRESSED IN: 24 plant structures; EXPRESSED DURING: 15 growth stages; Has 72 Blast hits to 72 proteins in 27 species: Archae - 0; Bacteria - 0; Metazoa - 0; Fungi - 0; Plants - 72; Viruses - 0; Other Eukaryotes - 0 (source: NCBI BLink).
At1g50320	0.3256	3.07125	172.075	56.0223	1.442e-38	thioredoxin X
At1g50380	0.5423	1.844	13.67	7.4134	0.002296	Prolyl oligopeptidase family protein
At1g50732	0.6657	1.50218	63.1246	42.0201	0.0007536	unknown protein.
At1g50740	0.5661	1.76647	16.0961	9.1118	0.001875	Transmembrane proteins 14C
At1g51090	1.8517	1.8517	6.6909	12.3895	0.007762	Heavy metal transport/detoxification superfamily protein
At1g51390	0.3998	2.50125	14.475	5.7865	6.935e-07	NFU domain protein 5
At1g51402	2.6801	2.6801	1.4191	3.8033	0.00855	unknown protein; FUNCTIONS IN: molecular_function unknown; INVOLVED IN: biological_process unknown; LOCATED IN: endomembrane system; Has 30201 Blast hits to 17322 proteins in 780 species: Archae - 12; Bacteria - 1396; Metazoa - 17338; Fungi - 3422; Plants - 5037; Viruses - 0; Other Eukaryotes - 2996 (source: NCBI BLink).
At1g51610	1.5408	1.5408	22.0529	33.9788	0.001429	Cation efflux family protein
At1g51830	0.3291	3.03859	9.2415	3.0418	1.046e-06	Leucine-rich repeat protein kinase family protein
At1g51940	1.6874	1.6874	32.881	55.483	1.646e-06	protein kinase family protein / peptidoglycan-binding LysM domain-containing protein
At1g52230	0.6795	1.47167	2464.56	1674.73	3.602e-06	photosystem I subunit H2
At1g52342	0.6537	1.52975	159.221	104.078	0.009235	unknown protein; FUNCTIONS IN: molecular_function unknown; INVOLVED IN: biological_process unknown; LOCATED IN: cellular_component unknown; Has 30201 Blast hits to 17322 proteins in 780 species: Archae - 12; Bacteria - 1396; Metazoa - 17338; Fungi - 3422; Plants - 5037; Viruses - 0; Other Eukaryotes - 2996 (source: NCBI BLink).
At1g53290	0.5087	1.9658	12.7591	6.4902	0.001284	Galactosyltransferase family protein
At1g53450	0.3886	2.57334	18.8298	7.3181	6.888e-05	unknown protein; BEST Arabidopsis thaliana protein match is: unknown protein (TAIR:AT3G14830.2); Has 71 Blast hits to 71 proteins in 12 species: Archae - 0; Bacteria - 0; Metazoa - 0; Fungi - 0; Plants - 71; Viruses - 0; Other Eukaryotes - 0 (source: NCBI BLink).
At1g53480	0.0094	106.383	62.8415	0.5911	2.313e-64	mto 1 responding down 1
At1g53510	0.6227	1.60591	35.0802	21.8448	0.000232	mitogen-activated protein kinase 18
At1g53580	0.7574	1.32031	196.21	148.601	0.00985	glyoxalase II 3
At1g53785	1.9369	1.9369	9.7078	18.8032	4.902e-05	unknown protein; FUNCTIONS IN: molecular_function unknown; INVOLVED IN: biological_process unknown; LOCATED IN: mitochondrion; Has 35333 Blast hits to 34131 proteins in 2444 species: Archae - 798; Bacteria - 22429; Metazoa - 974; Fungi - 991; Plants - 531; Viruses - 0; Other Eukaryotes - 9610 (source: NCBI BLink).
At1g54050	0.5805	1.72265	13.8388	8.0328	0.004535	HSP20-like chaperones superfamily protein
At1g54350	0.667	1.49925	55.2148	36.8303	0.0002962	ABC transporter family protein
At1g54500	0.7189	1.39101	144.906	104.178	0.001702	Rubredoxin-like superfamily protein
At1g54610	0.5884	1.69952	15.9076	9.3596	0.008523	Protein kinase superfamily protein
At1g54780	0.4643	2.15378	584.016	271.156	9.65e-15	thylakoid lumen 18.3 kDa protein
At1g55240	0.3744	2.67094	4.143	1.5512	0.009831	Family of unknown function (DUF716)
At1g55450	2.1238	2.1238	33.2641	70.6461	0.0005002	S-adenosyl-L-methionine-dependent methyltransferases superfamily protein
At1g55535	0.4572	2.18723	6.9612	3.1826	0.003036	unknown protein; FUNCTIONS IN: molecular_function unknown; INVOLVED IN: biological_process unknown; LOCATED IN: cellular_component unknown; EXPRESSED IN: cultured cell; BEST Arabidopsis thaliana protein match is: unknown protein (TAIR:AT3G13420.1); Has 35333 Blast hits to 34131 proteins in 2444 species: Archae - 798; Bacteria - 22429; Metazoa - 974; Fungi - 991; Plants - 531; Viruses - 0; Other E…
At1g55805	0.5536	1.80636	46.7007	25.8532	1.839e-06	BolA-like family protein
At1g55960	0.7171	1.39451	247.518	177.49	0.001036	Polyketide cyclase/dehydrase and lipid transport superfamily protein
At1g56000	0.4981	2.00763	40.7987	20.3218	2.783e-08	FAD/NAD(P)-binding oxidoreductase family protein
At1g56280	1.3557	1.3557	1409.15	1910.39	0.0003934	drought-induced 19
At1g56300	1.9441	1.9441	60.8744	118.344	1.279e-12	Chaperone DnaJ-domain superfamily protein
At1g56650	2.4872	2.4872	3.3503	8.3329	0.0004583	production of anthocyanin pigment 1
At1g56700	0.6186	1.61655	75.6274	46.7811	6.361e-06	Peptidase C15, pyroglutamyl peptidase I-like
At1g57990	2.4722	2.4722	23.1454	57.2207	2.007e-06	purine permease 18
At1g58520	0.5916	1.69033	54.6668	32.3387	4.472e-06	lipases;hydrolases, acting on ester bonds
At1g58602	1.8787	1.8787	26.6851	50.1333	4.503e-08	LRR and NB-ARC domains-containing disease resistance protein
At1g59720	0.1285	7.7821	2.0853	0.2679	0.0008765	Tetratricopeptide repeat (TPR)-like superfamily protein
At1g59840	0.4418	2.26347	32.4642	14.3424	2.068e-10	cofactor assembly of complex C
At1g59870	1.6777	1.6777	29.2254	49.0314	0.0001028	ABC-2 and Plant PDR ABC-type transporter family protein
At1g60950	0.7695	1.29955	2087.49	1606.25	0.004112	2Fe-2S ferredoxin-like superfamily protein
At1g61340	2.6741	2.6741	1.9294	5.1595	0.003176	F-box family protein
At1g61860	7.0818	7.0818	0.6911	4.8942	2.7e-07	Protein kinase superfamily protein
At1g62250	0.6575	1.52091	48.1573	31.6615	0.0005331	unknown protein; LOCATED IN: chloroplast; EXPRESSED IN: 23 plant structures; EXPRESSED DURING: 15 growth stages; Has 30 Blast hits to 30 proteins in 13 species: Archae - 0; Bacteria - 0; Metazoa - 0; Fungi - 0; Plants - 30; Viruses - 0; Other Eukaryotes - 0 (source: NCBI BLink).
At1g62380	1.4833	1.4833	246.925	366.269	6.48e-06	ACC oxidase 2
At1g62510	0.6967	1.43534	1048.95	730.783	1.489e-05	Bifunctional inhibitor/lipid-transfer protein/seed storage 2S albumin superfamily protein
At1g62540	0.4057	2.46488	28.0262	11.3701	1.544e-10	flavin-monooxygenase glucosinolate S-oxygenase 2
At1g62570	0.3763	2.65745	36.2763	13.6502	2.929e-06	flavin-monooxygenase glucosinolate S-oxygenase 4
At1g63290	0.7063	1.41583	37.077	26.188	0.009022	Aldolase-type TIM barrel family protein
At1g63680	0.2801	3.57015	7.6636	2.1467	1.377e-06	acid-amino acid ligases;ligases;ATP binding;ATP binding;ligases
At1g63830	1.5311	1.5311	44.0349	67.4216	0.0003108	PLAC8 family protein
At1g63855	0.4011	2.49314	8.6274	3.4602	0.0001392	Putative methyltransferase family protein
At1g64360	0.6753	1.48082	49.7548	33.5972	0.001214	unknown protein; Has 6 Blast hits to 6 proteins in 2 species: Archae - 0; Bacteria - 0; Metazoa - 0; Fungi - 0; Plants - 6; Viruses - 0; Other Eukaryotes - 0 (source: NCBI BLink).
At1g64500	0.7346	1.36129	111.534	81.9368	0.004185	Glutaredoxin family protein
At1g65510	0.5054	1.97863	25.2015	12.737	1.365e-06	unknown protein; FUNCTIONS IN: molecular_function unknown; INVOLVED IN: N-terminal protein myristoylation; LOCATED IN: endomembrane system; EXPRESSED IN: 9 plant structures; EXPRESSED DURING: LP.06 six leaves visible, LP.04 four leaves visible, 4 anthesis, petal differentiation and expansion stage, LP.08 eight leaves visible; BEST Arabidopsis thaliana protein match is: unknown protein (TAIR:AT1G6…
At1g65690	0.522	1.91571	17.9099	9.3487	0.002187	Late embryogenesis abundant (LEA) hydroxyproline-rich glycoprotein family
At1g66180	1.3986	1.3986	58.7327	82.1456	0.00365	Eukaryotic aspartyl protease family protein
At1g66270	0.3286	3.04321	8.0609	2.649	5.14e-06	Glycosyl hydrolase superfamily protein
At1g66280	0.4146	2.41196	21.7679	9.0247	0.007886	Glycosyl hydrolase superfamily protein
At1g66330	0.6985	1.43164	186.476	130.261	0.0001068	senescence-associated family protein
At1g66800	0.2745	3.64299	9.9238	2.7237	1.173e-08	NAD(P)-binding Rossmann-fold superfamily protein
At1g67030	0.4613	2.16779	8.0348	3.7066	0.001401	zinc finger protein 6
At1g67320	1.937	1.937	6.2954	12.1943	0.001113	DNA primase, large subunit family
At1g67360	0.6446	1.55135	39.8887	25.711	0.0028	Rubber elongation factor protein (REF)
At1g67623	14.8417	14.8417	0.1491	2.2129	5.374e-05	F-box family protein
At1g67740	0.741	1.34953	2234.39	1655.69	0.000315	photosystem II BY
At1g67865	0.6075	1.64609	469.129	285.011	1.672e-08	unknown protein; BEST Arabidopsis thaliana protein match is: unknown protein (TAIR:AT1G67860.1); Has 13 Blast hits to 13 proteins in 2 species: Archae - 0; Bacteria - 0; Metazoa - 0; Fungi - 0; Plants - 13; Viruses - 0; Other Eukaryotes - 0 (source: NCBI BLink).
At1g67940	0.4766	2.0982	11.6346	5.5446	0.0002837	non-intrinsic ABC protein 3
At1g68050	3.7297	3.7297	4.3736	16.3124	1.175e-06	flavin-binding, kelch repeat, f box 1
At1g68570	0.5423	1.844	33.0245	17.9099	0.0003799	Major facilitator superfamily protein
At1g68740	2.5585	2.5585	2.1066	5.3897	0.00227	EXS (ERD1/XPR1/SYG1) family protein
At1g68850	0.2365	4.22833	2.3801	0.5628	0.007049	Peroxidase superfamily protein
At1g69310	0.5322	1.87899	12.3402	6.5671	0.002093	WRKY DNA-binding protein 57
At1g69480	0.4702	2.12675	10.7399	5.0496	0.00158	EXS (ERD1/XPR1/SYG1) family protein
At1g69523	0.4515	2.21484	48.0385	21.6916	9.627e-12	S-adenosyl-L-methionine-dependent methyltransferases superfamily protein
At1g69526	0.4651	2.15008	14.8261	6.8961	1.579e-05	S-adenosyl-L-methionine-dependent methyltransferases superfamily protein
At1g69530	1.2892	1.2892	496.298	639.827	0.002891	expansin A1
At1g69830	1.4284	1.4284	32.5119	46.4398	0.0028	alpha-amylase-like 3
At1g69890	2.6623	2.6623	7.6883	20.4686	9.652e-05	Protein of unknown function (DUF569)
At1g69980	0.6379	1.56764	53.0624	33.8496	0.0002994	unknown protein; LOCATED IN: endomembrane system; EXPRESSED IN: 24 plant structures; EXPRESSED DURING: 15 growth stages; Has 30 Blast hits to 30 proteins in 12 species: Archae - 0; Bacteria - 0; Metazoa - 0; Fungi - 0; Plants - 30; Viruses - 0; Other Eukaryotes - 0 (source: NCBI BLink).
At1g70070	0.5714	1.75009	13.8587	7.9192	0.004135	DEAD/DEAH box helicase, putative
At1g70420	1.719	1.719	25.6671	44.1215	2.363e-06	Protein of unknown function (DUF1645)
At1g70690	0.5488	1.82216	13.3353	7.3186	0.003559	Receptor-like protein kinase-related family protein
At1g70850	0.4476	2.23414	399.766	178.917	2.613e-09	MLP-like protein 34
At1g70860	0.2921	3.42349	4.7549	1.389	0.0002232	Polyketide cyclase/dehydrase and lipid transport superfamily protein
At1g71090	0.622	1.60772	40.2159	25.0141	0.0003711	Auxin efflux carrier family protein
At1g71130	1.5504	1.5504	15.1358	23.4659	0.005001	Integrase-type DNA-binding superfamily protein
At1g71180	0.2623	3.81243	8.6806	2.2767	4.514e-08	6-phosphogluconate dehydrogenase family protein
At1g71310	0.477	2.09644	15.4185	7.3545	7.836e-05	cobalt ion binding
At1g71330	2.7825	2.7825	1.9473	5.4183	0.001035	non-intrinsic ABC protein 5
At1g71340	0.672	1.4881	55.5165	37.3059	0.001171	PLC-like phosphodiesterases superfamily protein
At1g71430	0.4999	2.0004	10.5712	5.2842	0.001386	unknown protein; FUNCTIONS IN: molecular_function unknown; INVOLVED IN: biological_process unknown; LOCATED IN: cellular_component unknown; EXPRESSED IN: 23 plant structures; EXPRESSED DURING: 13 growth stages; Has 64 Blast hits to 64 proteins in 28 species: Archae - 0; Bacteria - 0; Metazoa - 14; Fungi - 6; Plants - 42; Viruses - 0; Other Eukaryotes - 2 (source: NCBI BLink).
At1g71440	0.5853	1.70853	13.3267	7.8001	0.005234	tubulin folding cofactor E / Pfifferling (PFI)
At1g71480	0.731	1.36799	137.362	100.407	0.001085	Nuclear transport factor 2 (NTF2) family protein
At1g72030	0.6743	1.48302	76.4319	51.5414	0.0004165	Acyl-CoA N-acyltransferases (NAT) superfamily protein
At1g72190	0.2738	3.6523	11.7369	3.2133	1.775e-06	D-isomer specific 2-hydroxyacid dehydrogenase family protein
At1g72510	0.7412	1.34916	99.9969	74.1209	0.007939	Protein of unknown function (DUF1677)
At1g72830	0.5611	1.78221	11.5369	6.4732	0.009594	nuclear factor Y, subunit A3
At1g72880	0.5304	1.88537	19.7165	10.4567	0.0002056	Survival protein SurE-like phosphatase/nucleotidase
At1g73010	4.2729	4.2729	14.2944	61.078	1.59e-06	phosphate starvation-induced gene 2
At1g73060	0.5943	1.68265	47.7107	28.3549	3.421e-05	Low PSII Accumulation 3
At1g73090	0.4728	2.11506	14.4447	6.8292	9.488e-05	unknown protein; Has 28 Blast hits to 28 proteins in 12 species: Archae - 0; Bacteria - 0; Metazoa - 0; Fungi - 0; Plants - 28; Viruses - 0; Other Eukaryotes - 0 (source: NCBI BLink).
At1g73220	2.8541	2.8541	1.6045	4.5794	0.001316	organic cation/carnitine transporter1
At1g73260	0.3816	2.62055	44.8764	17.1253	5.074e-10	kunitz trypsin inhibitor 1
At1g73330	0.4544	2.2007	788.077	358.132	0.001532	drought-repressed 4
At1g73450	0.416	2.40385	4.933	2.052	0.005635	Protein kinase superfamily protein
At1g73470	0.6531	1.53116	51.262	33.4779	0.0006415	unknown protein; FUNCTIONS IN: molecular_function unknown; INVOLVED IN: biological_process unknown; LOCATED IN: chloroplast; EXPRESSED IN: 22 plant structures; EXPRESSED DURING: 13 growth stages; Has 72 Blast hits to 72 proteins in 35 species: Archae - 0; Bacteria - 50; Metazoa - 0; Fungi - 0; Plants - 22; Viruses - 0; Other Eukaryotes - 0 (source: NCBI BLink).
At1g73655	1.4269	1.4269	67.9893	97.0141	0.0007219	FKBP-like peptidyl-prolyl cis-trans isomerase family protein
At1g73770	0.1831	5.4615	4.5325	0.8298	3.325e-06	FUNCTIONS IN: molecular_function unknown; INVOLVED IN: biological_process unknown; LOCATED IN: mitochondrion; EXPRESSED IN: cultured cell; BEST Arabidopsis thaliana protein match is: Ribosomal protein S24/S35, mitochondrial (TAIR:AT3G18240.2); Has 951 Blast hits to 569 proteins in 87 species: Archae - 0; Bacteria - 746; Metazoa - 33; Fungi - 46; Plants - 57; Viruses - 0; Other Eukaryotes - 69 (so…
At1g73830	1.994	1.994	39.8873	79.5372	0.000174	BR enhanced expression 3
At1g74875	2.5542	2.5542	11.7431	29.9939	1.095e-06	FUNCTIONS IN: molecular_function unknown; INVOLVED IN: biological_process unknown; LOCATED IN: cellular_component unknown; BEST Arabidopsis thaliana protein match is: F-box family protein (TAIR:AT1G67623.1); Has 36 Blast hits to 36 proteins in 8 species: Archae - 0; Bacteria - 0; Metazoa - 0; Fungi - 0; Plants - 36; Viruses - 0; Other Eukaryotes - 0 (source: NCBI BLink).
At1g74880	0.3136	3.18878	239.77	75.1845	8.828e-43	NAD(P)H:plastoquinone dehydrogenase complex subunit O
At1g75200	0.4845	2.06398	8.2108	3.9783	0.00623	flavodoxin family protein / radical SAM domain-containing protein
At1g75240	1.8463	1.8463	27.5774	50.9152	4.369e-08	homeobox protein 33
At1g75380	1.2874	1.2874	480.492	618.579	0.005758	bifunctional nuclease in basal defense response 1
At1g75800	1.4731	1.4731	97.3371	143.39	0.0002948	Pathogenesis-related thaumatin superfamily protein
At1g75820	0.6668	1.4997	26.7281	17.822	0.005719	Leucine-rich receptor-like protein kinase family protein
At1g76200	0.7537	1.32679	167.424	126.186	0.006627	unknown protein; Has 96 Blast hits to 96 proteins in 48 species: Archae - 0; Bacteria - 0; Metazoa - 0; Fungi - 47; Plants - 38; Viruses - 0; Other Eukaryotes - 11 (source: NCBI BLink).
At1g76490	1.3986	1.3986	252.617	353.304	0.001788	hydroxy methylglutaryl CoA reductase 1
At1g76650	3.5533	3.5533	3.5441	12.5932	1.212e-08	calmodulin-like 38
At1g76680	2.4634	2.4634	83.6642	206.102	8.621e-05	12-oxophytodienoate reductase 1
At1g76760	2.7864	2.7864	1.9789	5.514	0.0004768	thioredoxin Y1
At1g76790	0.6481	1.54297	77.4147	50.1735	0.006634	O-methyltransferase family protein
At1g77060	1.4044	1.4044	49.5623	69.6047	0.00248	Phosphoenolpyruvate carboxylase family protein
At1g77122	0.313	3.19489	30.573	9.5687	1.125e-16	Uncharacterised protein family UPF0090
At1g77420	0.2055	4.86618	9.6564	1.9846	6.367e-11	alpha/beta-Hydrolases superfamily protein
At1g77490	0.738	1.35501	65.8603	48.6063	0.009732	thylakoidal ascorbate peroxidase
At1g77500	1.9418	1.9418	6.5904	12.7972	0.00956	Protein of unknown function (DUF630 and DUF632)
At1g77520	0.2583	3.87147	25.3988	6.5602	7.313e-18	O-methyltransferase family protein
At1g77530	0.2026	4.93583	22.3533	4.5294	4.845e-07	O-methyltransferase family protein
At1g77760	1.9292	1.9292	95.9386	185.082	1.747e-12	nitrate reductase 1
At1g78000	0.4016	2.49004	53.1504	21.344	0.0003994	sulfate transporter 1;2
At1g78140	0.7448	1.34264	76.3183	56.8385	0.008621	S-adenosyl-L-methionine-dependent methyltransferases superfamily protein
At1g78172	0.1242	8.05153	2.116	0.2629	0.0006847	unknown protein; FUNCTIONS IN: molecular_function unknown; INVOLVED IN: biological_process unknown; LOCATED IN: cellular_component unknown; Has 30201 Blast hits to 17322 proteins in 780 species: Archae - 12; Bacteria - 1396; Metazoa - 17338; Fungi - 3422; Plants - 5037; Viruses - 0; Other Eukaryotes - 2996 (source: NCBI BLink).
At1g78180	0.3767	2.65463	21.8829	8.2441	1.198e-10	Mitochondrial substrate carrier family protein
At1g78480	0.1963	5.09424	2.342	0.4598	0.002178	Prenyltransferase family protein
At1g78600	1.4948	1.4948	53.0751	79.3371	0.0002681	light-regulated zinc finger protein 1
At1g78620	0.5218	1.91644	41.9449	21.8853	2.52e-07	Protein of unknown function DUF92, transmembrane
At1g78790	0.4586	2.18055	19.7579	9.0617	1.976e-06	unknown protein; CONTAINS InterPro DOMAIN/s: Protein of unknown function DUF2008 (InterPro:IPR018552); Has 69 Blast hits to 69 proteins in 28 species: Archae - 0; Bacteria - 0; Metazoa - 33; Fungi - 0; Plants - 33; Viruses - 0; Other Eukaryotes - 3 (source: NCBI BLink).
At1g78830	1.8006	1.8006	51.8008	93.2736	0.005401	Curculin-like (mannose-binding) lectin family protein
At1g78890	0.6903	1.44865	54.5822	37.676	0.003037	unknown protein; BEST Arabidopsis thaliana protein match is: unknown protein (TAIR:AT1G16840.1); Has 30201 Blast hits to 17322 proteins in 780 species: Archae - 12; Bacteria - 1396; Metazoa - 17338; Fungi - 3422; Plants - 5037; Viruses - 0; Other Eukaryotes - 2996 (source: NCBI BLink).
At1g78915	0.5454	1.83352	34.3221	18.7189	2.106e-05	Tetratricopeptide repeat (TPR)-like superfamily protein
At1g78990	5.1519	5.1519	2.3924	12.3254	5.697e-13	HXXXD-type acyl-transferase family protein
At1g79440	1.8136	1.8136	14.0516	25.4835	5.072e-05	aldehyde dehydrogenase 5F1
At1g79520	0.6564	1.52346	40.0683	26.3018	0.001105	Cation efflux family protein
At1g79870	0.6835	1.46306	53.0323	36.2462	0.002026	D-isomer specific 2-hydroxyacid dehydrogenase family protein
At1g79880	0.3701	2.70197	12.9393	4.7885	9.984e-07	RNA recognition motif (RRM)-containing protein
At1g79920	0.7353	1.35999	69.9187	51.4122	0.00774	Heat shock protein 70 (Hsp 70) family protein
At1g80030	0.6571	1.52184	20.0702	13.1872	0.007574	Molecular chaperone Hsp40/DnaJ family protein
At1g80480	1.4394	1.4394	38.8743	55.9566	0.0008641	plastid transcriptionally active 17
At2g01400	0.1895	5.27704	28.4307	5.3878	4.727e-15	unknown protein; Has 19 Blast hits to 19 proteins in 6 species: Archae - 0; Bacteria - 0; Metazoa - 0; Fungi - 0; Plants - 19; Viruses - 0; Other Eukaryotes - 0 (source: NCBI BLink).
At2g01520	0.2988	3.34672	717.646	214.439	2.875e-06	MLP-like protein 328
At2g01530	0.3283	3.04599	209.499	68.7796	3.149e-10	MLP-like protein 329
At2g01620	0.1745	5.73066	25.9369	4.527	1.374e-19	RNI-like superfamily protein
At2g01860	1.6557	1.6557	17.3213	28.6794	0.000324	Tetratricopeptide repeat (TPR)-like superfamily protein
At2g01890	0.4748	2.10615	29.4111	13.9643	4.514e-08	purple acid phosphatase 8
At2g02100	2.0194	2.0194	216.913	438.033	2.51e-14	low-molecular-weight cysteine-rich 69
At2g02500	0.3663	2.73	26.5888	9.739	3.21e-12	Nucleotide-diphospho-sugar transferases superfamily protein
At2g02990	4.2993	4.2993	2.4521	10.5423	2.527e-11	ribonuclease 1
At2g03330	0.4842	2.06526	16.1701	7.829	3.513e-05	unknown protein; BEST Arabidopsis thaliana protein match is: unknown protein (TAIR:AT3G11810.1); Has 370 Blast hits to 370 proteins in 33 species: Archae - 0; Bacteria - 0; Metazoa - 0; Fungi - 0; Plants - 368; Viruses - 0; Other Eukaryotes - 2 (source: NCBI BLink).
At2g03530	1.4521	1.4521	24.3699	35.3882	0.003036	ureide permease 2
At2g04039	0.7042	1.42005	193.048	135.953	0.0002007	unknown protein; FUNCTIONS IN: molecular_function unknown; LOCATED IN: chloroplast; EXPRESSED IN: 21 plant structures; EXPRESSED DURING: 13 growth stages; CONTAINS InterPro DOMAIN/s: Protein of unknown function DUF2996 (InterPro:IPR021374); Has 159 Blast hits to 159 proteins in 52 species: Archae - 0; Bacteria - 76; Metazoa - 0; Fungi - 0; Plants - 38; Viruses - 0; Other Eukaryotes - 45 (source: …
At2g04170	0.3948	2.53293	7.701	3.0404	0.0005832	TRAF-like family protein
At2g04780	0.5944	1.68237	31.3587	18.64	0.002267	FASCICLIN-like arabinoogalactan 7
At2g04800	0.5038	1.98491	18.0138	9.0748	5.758e-05	unknown protein; FUNCTIONS IN: molecular_function unknown; INVOLVED IN: N-terminal protein myristoylation; LOCATED IN: cellular_component unknown; EXPRESSED IN: hypocotyl, root; Has 4 Blast hits to 4 proteins in 1 species: Archae - 0; Bacteria - 0; Metazoa - 0; Fungi - 0; Plants - 4; Viruses - 0; Other Eukaryotes - 0 (source: NCBI BLink).
At2g05185	0.2913	3.43289	23.992	6.9881	9.001e-16	unknown protein; FUNCTIONS IN: molecular_function unknown; INVOLVED IN: biological_process unknown; LOCATED IN: chloroplast; BEST Arabidopsis thaliana protein match is: unknown protein (TAIR:AT5G22608.1); Has 35333 Blast hits to 34131 proteins in 2444 species: Archae - 798; Bacteria - 22429; Metazoa - 974; Fungi - 991; Plants - 531; Viruses - 0; Other Eukaryotes - 9610 (source: NCBI BLink).
At2g05380	1.8744	1.8744	2093.42	3923.99	3.364e-17	glycine-rich protein 3 short isoform
At2g05440	0.6278	1.59286	495.983	311.392	0.0006549	GLYCINE RICH PROTEIN 9
At2g05510	0.4295	2.32829	134.364	57.7081	1.411e-07	Glycine-rich protein family
At2g05520	1.5134	1.5134	3916.26	5927	2.761e-07	glycine-rich protein 3
At2g05620	0.6921	1.44488	459.854	318.285	5.299e-05	proton gradient regulation 5
At2g05790	1.3636	1.3636	64.8831	88.4776	0.006474	O-Glycosyl hydrolases family 17 protein
At2g06850	1.6285	1.6285	137.396	223.755	0.007145	xyloglucan endotransglucosylase/hydrolase 4
At2g06925	2.3107	2.3107	5.9504	13.7496	8.656e-06	Phospholipase A2 family protein
At2g10940	1.4059	1.4059	245.347	344.936	0.0004031	Bifunctional inhibitor/lipid-transfer protein/seed storage 2S albumin superfamily protein
At2g11810	3.2586	3.2586	5.6216	18.3188	2.86e-09	monogalactosyldiacylglycerol synthase type C
At2g15080	1.7823	1.7823	10.211	18.1992	0.001237	receptor like protein 19
At2g15480	1.8167	1.8167	12.7386	23.1417	0.0003044	UDP-glucosyl transferase 73B5
At2g15880	2.4749	2.4749	26.9144	66.6106	1.234e-18	Leucine-rich repeat (LRR) family protein
At2g15890	1.9859	1.9859	487.928	968.957	0.0003337	maternal effect embryo arrest 14
At2g15960	1.7612	1.7612	616.278	1085.41	4.001e-05	unknown protein; Has 14 Blast hits to 14 proteins in 5 species: Archae - 0; Bacteria - 0; Metazoa - 0; Fungi - 0; Plants - 14; Viruses - 0; Other Eukaryotes - 0 (source: NCBI BLink).
At2g16005	0.1304	7.66871	26.8051	3.4965	0.00985	MD-2-related lipid recognition domain-containing protein
At2g16505	10.2932	10.2932	0.2265	2.3314	0.0001748	Maternally expressed gene (MEG) family protein
At2g16510	0.5947	1.68152	130.793	77.7843	2.284e-08	ATPase, F0/V0 complex, subunit C protein
At2g17033	0.3728	2.6824	29.7803	11.1014	3.965e-06	pentatricopeptide (PPR) repeat-containing protein
At2g17040	3.1022	3.1022	3.3083	10.263	1.161e-06	NAC domain containing protein 36
At2g17340	0.1566	6.3857	29.4648	4.6135	2.88e-35	Uncharacterised conserved protein (UCP030210)
At2g17350	0.5828	1.71585	20.6268	12.0223	0.00117	unknown protein; Has 119 Blast hits to 93 proteins in 40 species: Archae - 0; Bacteria - 3; Metazoa - 18; Fungi - 12; Plants - 44; Viruses - 0; Other Eukaryotes - 42 (source: NCBI BLink).
At2g17390	1.3932	1.3932	54.4458	75.8566	0.002069	ankyrin repeat-containing 2B
At2g17500	0.4652	2.14961	95.7984	44.5645	4.358e-06	Auxin efflux carrier family protein
At2g17695	0.486	2.05761	46.3113	22.5085	1.765e-09	FUNCTIONS IN: molecular_function unknown; INVOLVED IN: biological_process unknown; LOCATED IN: chloroplast; CONTAINS InterPro DOMAIN/s: Domain of unknown function DUF1990 (InterPro:IPR018960); Has 259 Blast hits to 259 proteins in 120 species: Archae - 0; Bacteria - 197; Metazoa - 0; Fungi - 0; Plants - 57; Viruses - 0; Other Eukaryotes - 5 (source: NCBI BLink).
At2g17840	1.7262	1.7262	37.0678	63.9878	2.834e-07	Senescence/dehydration-associated protein-related
At2g17972	0.5411	1.84809	57.4216	31.0684	5.4e-08	unknown protein; FUNCTIONS IN: molecular_function unknown; INVOLVED IN: biological_process unknown; LOCATED IN: chloroplast thylakoid membrane, chloroplast; EXPRESSED IN: 22 plant structures; EXPRESSED DURING: 14 growth stages; Has 34 Blast hits to 34 proteins in 17 species: Archae - 0; Bacteria - 0; Metazoa - 0; Fungi - 0; Plants - 34; Viruses - 0; Other Eukaryotes - 0 (source: NCBI BLink).
At2g18300	1.3173	1.3173	124.34	163.793	0.005438	basic helix-loop-helix (bHLH) DNA-binding superfamily protein
At2g18370	0.4237	2.36016	40.9487	17.348	9.354e-09	Bifunctional inhibitor/lipid-transfer protein/seed storage 2S albumin superfamily protein
At2g19340	0.5873	1.70271	15.5268	9.1191	0.005266	Oligosaccharyltransferase complex/magnesium transporter family protein
At2g19540	0.4384	2.28102	32.5363	14.2627	0.0003196	Transducin family protein / WD-40 repeat family protein
At2g20080	0.2142	4.66853	4.215	0.9027	0.003576	unknown protein; FUNCTIONS IN: molecular_function unknown; INVOLVED IN: biological_process unknown; LOCATED IN: chloroplast; BEST Arabidopsis thaliana protein match is: unknown protein (TAIR:AT4G28840.1); Has 35333 Blast hits to 34131 proteins in 2444 species: Archae - 798; Bacteria - 22429; Metazoa - 974; Fungi - 991; Plants - 531; Viruses - 0; Other Eukaryotes - 9610 (source: NCBI BLink).
At2g20250	0.2595	3.85356	2.998	0.7779	0.004067	unknown protein; Has 10 Blast hits to 10 proteins in 6 species: Archae - 0; Bacteria - 0; Metazoa - 0; Fungi - 2; Plants - 8; Viruses - 0; Other Eukaryotes - 0 (source: NCBI BLink).
At2g20725	0.3975	2.51572	41.7573	16.5975	1.741e-14	CAAX amino terminal protease family protein
At2g21045	0.3266	3.06185	13.103	4.2789	0.003759	Rhodanese/Cell cycle control phosphatase superfamily protein
At2g21060	1.4053	1.4053	44.9501	63.1686	0.00727	glycine-rich protein 2B
At2g21130	1.8254	1.8254	11.2397	20.5166	0.0001665	Cyclophilin-like peptidyl-prolyl cis-trans isomerase family protein
At2g21320	0.5993	1.66861	51.3578	30.7769	1.293e-05	B-box zinc finger family protein
At2g21330	0.7147	1.39919	2109.58	1507.65	7.765e-05	fructose-bisphosphate aldolase 1
At2g21490	3.3716	3.3716	1.206	4.0662	0.004483	dehydrin LEA
At2g21580	0.4404	2.27066	153.556	67.6305	2.414e-07	Ribosomal protein S25 family protein
At2g21590	2.6176	2.6176	2.4222	6.3403	0.0008323	Glucose-1-phosphate adenylyltransferase family protein
At2g21660	2.907	2.907	430.535	1251.59	8.409e-44	cold, circadian rhythm, and rna binding 2
At2g21860	0.5818	1.7188	20.0622	11.6728	0.001675	violaxanthin de-epoxidase-related
At2g22510	0.4821	2.07426	9.979	4.8113	0.006988	hydroxyproline-rich glycoprotein family protein
At2g23320	1.6733	1.6733	24.4954	40.988	0.0002466	WRKY DNA-binding protein 15
At2g23540	0.2478	4.03551	12.13	3.0053	0.002294	GDSL-like Lipase/Acylhydrolase superfamily protein
At2g23780	0.6764	1.47842	50.8823	34.4164	0.00231	RING/U-box superfamily protein
At2g24220	0.4907	2.03791	7.8121	3.8337	0.006035	purine permease 5
At2g24280	0.7268	1.37589	91.9404	66.8197	0.005201	alpha/beta-Hydrolases superfamily protein
At2g24490	2.2224	2.2224	3.6473	8.1059	0.00269	replicon protein A2
At2g24540	0.4749	2.10571	42.5537	20.2094	5.085e-10	Galactose oxidase/kelch repeat superfamily protein
At2g25150	0.1974	5.06586	1.7682	0.3491	0.00956	HXXXD-type acyl-transferase family protein
At2g25570	0.433	2.30947	14.4846	6.2723	1.022e-05	binding
At2g25730	1.6636	1.6636	9.1391	15.2036	0.004414	unknown protein; Has 157 Blast hits to 144 proteins in 62 species: Archae - 0; Bacteria - 0; Metazoa - 101; Fungi - 0; Plants - 35; Viruses - 0; Other Eukaryotes - 21 (source: NCBI BLink).
At2g25810	0.2897	3.45185	3.2891	0.9529	0.002279	tonoplast intrinsic protein 4;1
At2g25930	1.503	1.503	24.0672	36.1726	0.00125	hydroxyproline-rich glycoprotein family protein
At2g26010	12.3089	12.3089	0.1936	2.383	0.003667	plant defensin 1.3
At2g26170	0.3504	2.85388	6.9933	2.4503	0.0001237	cytochrome P450, family 711, subfamily A, polypeptide 1
At2g26560	2.1414	2.1414	3.7333	7.9944	0.002859	phospholipase A 2A
At2g26695	0.575	1.73913	20.0545	11.5305	0.00256	Ran BP2/NZF zinc finger-like superfamily protein
At2g27420	0.4219	2.37023	10.2038	4.3054	0.0001314	Cysteine proteinases superfamily protein
At2g27450	0.5221	1.91534	16.1625	8.4379	0.0002382	nitrilase-like protein 1
At2g28470	0.6824	1.46542	59.5578	40.6421	0.001676	beta-galactosidase 8
At2g28550	1.4661	1.4661	35.9972	52.7745	0.00227	related to AP2.7
At2g28840	1.5503	1.5503	118.492	183.698	1.456e-06	XB3 ortholog 1 in Arabidopsis thaliana
At2g28900	1.7027	1.7027	176.278	300.149	1.933e-10	outer plastid envelope protein 16-1
At2g28950	0.7161	1.39645	50.5716	36.2118	0.008455	expansin A6
At2g29390	0.5875	1.70213	28.0814	16.4978	0.000232	sterol 4-alpha-methyl-oxidase 2-2
At2g29420	1.4469	1.4469	44.107	63.8196	0.00239	glutathione S-transferase tau 7
At2g29570	1.644	1.644	12.6839	20.8528	0.003176	proliferating cell nuclear antigen 2
At2g29640	1.898	1.898	11.7348	22.2731	2.284e-05	JOSEPHIN-like protein
At2g30424	0.5685	1.75901	27.062	15.3856	0.0001221	Homeodomain-like superfamily protein
At2g30600	1.789	1.789	121.451	217.274	3.436e-08	BTB/POZ domain-containing protein
At2g30695	0.5876	1.70184	28.6431	16.8307	0.0004941	FUNCTIONS IN: molecular_function unknown; INVOLVED IN: protein folding, protein transport; LOCATED IN: chloroplast stroma, chloroplast; EXPRESSED IN: 23 plant structures; EXPRESSED DURING: 13 growth stages; CONTAINS InterPro DOMAIN/s: Trigger factor, ribosome-binding, bacterial (InterPro:IPR008881); Has 253 Blast hits to 253 proteins in 72 species: Archae - 0; Bacteria - 138; Metazoa - 0; Fungi -…
At2g30860	1.523	1.523	612.538	932.883	4.724e-07	glutathione S-transferase PHI 9
At2g30870	1.5371	1.5371	117.389	180.436	0.0001071	glutathione S-transferase PHI 10
At2g31060	2.3534	2.3534	12.0555	28.3714	9.419e-09	elongation factor family protein
At2g31070	0.6362	1.57183	43.7201	27.8142	0.0002412	TCP domain protein 10
At2g31230	2.4707	2.4707	3.6713	9.0705	0.0007407	ethylene-responsive element binding factor 15
At2g31360	2.272	2.272	72.4674	164.644	6.181e-20	16:0delta9 desaturase 2
At2g31390	0.6474	1.54464	26.2152	16.9705	0.00324	pfkB-like carbohydrate kinase family protein
At2g31560	0.523	1.91205	18.7257	9.7936	8.432e-05	Protein of unknown function (DUF1685)
At2g31590	29.5589	29.5589	0.0705	2.0839	6.623e-06	unknown protein; BEST Arabidopsis thaliana protein match is: unknown protein (TAIR:AT4G04730.1); Has 30 Blast hits to 30 proteins in 3 species: Archae - 0; Bacteria - 0; Metazoa - 0; Fungi - 0; Plants - 29; Viruses - 0; Other Eukaryotes - 1 (source: NCBI BLink).
At2g32160	0.2201	4.54339	6.6894	1.4724	2.608e-07	S-adenosyl-L-methionine-dependent methyltransferases superfamily protein
At2g32270	0.28	3.57143	3.1072	0.8699	0.002524	zinc transporter 3 precursor
At2g32320	0.4301	2.32504	6.9794	3.0017	0.002859	tRNAHis guanylyltransferase
At2g32340	2.0641	2.0641	5.7141	11.7947	0.0004903	TraB family protein
At2g32430	0.4461	2.24165	6.8068	3.0368	0.004031	Galactosyltransferase family protein
At2g32500	0.7173	1.39412	83.0148	59.5485	0.004143	Stress responsive alpha-beta barrel domain protein
At2g32530	0.6673	1.49858	29.979	20.0045	0.008301	cellulose synthase-like B3
At2g32540	0.628	1.59236	35.2784	22.1532	0.0004156	cellulose synthase-like B4
At2g32690	0.6961	1.43658	372.556	259.346	2.468e-05	glycine-rich protein 23
At2g32720	0.6698	1.49298	34.0316	22.7931	0.003433	cytochrome B5 isoform B
At2g33050	1.7871	1.7871	8.0629	14.4089	0.002269	receptor like protein 26
At2g33380	0.5408	1.84911	102.978	55.689	3.427e-10	Caleosin-related family protein
At2g33770	0.5316	1.88111	11.2794	5.9964	0.004765	phosphate 2
At2g33830	2.0527	2.0527	1027.45	2109.05	3.78e-05	Dormancy/auxin associated family protein
At2g34310	0.4277	2.33809	58.6321	25.0749	1.231e-14	unknown protein; FUNCTIONS IN: molecular_function unknown; INVOLVED IN: biological_process unknown; LOCATED IN: cellular_component unknown; EXPRESSED IN: 24 plant structures; EXPRESSED DURING: 13 growth stages; BEST Arabidopsis thaliana protein match is: unknown protein (TAIR:AT1G29530.1); Has 1236 Blast hits to 680 proteins in 89 species: Archae - 0; Bacteria - 0; Metazoa - 473; Fungi - 0; Plant…
At2g34460	0.7314	1.36724	199.493	145.9	0.0005002	NAD(P)-binding Rossmann-fold superfamily protein
At2g34500	0.3239	3.08737	3.1954	1.0349	0.008356	cytochrome P450, family 710, subfamily A, polypeptide 1
At2g35000	0.2627	3.80662	2.4385	0.6407	0.008848	RING/U-box superfamily protein
At2g35130	0.6516	1.53468	53.2451	34.6928	0.002187	Tetratricopeptide repeat (TPR)-like superfamily protein
At2g35260	1.3134	1.3134	216.538	284.4	0.008533	unknown protein; FUNCTIONS IN: molecular_function unknown; INVOLVED IN: biological_process unknown; LOCATED IN: chloroplast; EXPRESSED IN: 21 plant structures; EXPRESSED DURING: 13 growth stages; BEST Arabidopsis thaliana protein match is: unknown protein (TAIR:AT4G17840.1); Has 42 Blast hits to 42 proteins in 14 species: Archae - 0; Bacteria - 0; Metazoa - 0; Fungi - 0; Plants - 42; Viruses - 0;…
At2g35410	0.3787	2.64061	77.5315	29.361	4.435e-21	RNA-binding (RRM/RBD/RNP motifs) family protein
At2g35770	4.4886	4.4886	0.5258	2.3601	0.005758	serine carboxypeptidase-like 28
At2g35840	0.7371	1.35667	77.9002	57.4226	0.007003	Sucrose-6F-phosphate phosphohydrolase family protein
At2g35950	0.4103	2.43724	7.3252	3.0054	0.0005474	embryo sac development arrest 12
At2g36026	0.4279	2.33699	7.3425	3.1421	0.0009019	Ovate family protein
At2g36120	0.6412	1.55958	325.711	208.857	0.0003023	Glycine-rich protein family
At2g36220	1.5392	1.5392	43.9613	67.6642	0.005019	unknown protein; BEST Arabidopsis thaliana protein match is: unknown protein (TAIR:AT3G52710.1); Has 74 Blast hits to 74 proteins in 10 species: Archae - 0; Bacteria - 0; Metazoa - 0; Fungi - 0; Plants - 74; Viruses - 0; Other Eukaryotes - 0 (source: NCBI BLink).
At2g36320	1.314	1.314	85.3514	112.151	0.008234	A20/AN1-like zinc finger family protein
At2g36400	2.2342	2.2342	14.5023	32.4005	2.258e-05	growth-regulating factor 3
At2g36410	1.5143	1.5143	38.1299	57.7398	0.0003126	Family of unknown function (DUF662)
At2g36430	1.6238	1.6238	12.8211	20.8186	0.003203	Plant protein of unknown function (DUF247)
At2g37030	3.9637	3.9637	1.2464	4.9404	6.115e-05	SAUR-like auxin-responsive protein family
At2g37180	0.5195	1.92493	23.138	12.0199	1.193e-05	Aquaporin-like superfamily protein
At2g37220	1.4157	1.4157	233.322	330.322	0.0001063	RNA-binding (RRM/RBD/RNP motifs) family protein
At2g37240	0.6597	1.51584	80.6499	53.2083	5.673e-05	Thioredoxin superfamily protein
At2g37640	1.5954	1.5954	62.9486	100.431	7.557e-05	Barwin-like endoglucanases superfamily protein
At2g37750	0.3504	2.85388	48.1546	16.8716	6.181e-20	unknown protein; Has 21 Blast hits to 21 proteins in 7 species: Archae - 0; Bacteria - 0; Metazoa - 0; Fungi - 0; Plants - 21; Viruses - 0; Other Eukaryotes - 0 (source: NCBI BLink).
At2g37790	0.315	3.1746	16.0135	5.0438	1.941e-10	NAD(P)-linked oxidoreductase superfamily protein
At2g37870	0.5238	1.90913	15.1307	7.9259	0.0001696	Bifunctional inhibitor/lipid-transfer protein/seed storage 2S albumin superfamily protein
At2g37950	2.0891	2.0891	4.6029	9.6158	0.001453	RING/FYVE/PHD zinc finger superfamily protein
At2g38080	0.4072	2.4558	4.9607	2.0201	0.006522	Laccase/Diphenol oxidase family protein
At2g38330	0.4026	2.48385	35.3709	14.2407	1.544e-10	MATE efflux family protein
At2g38350	25.4536	25.4536	0.1583	4.0293	6.57e-10	unknown protein; FUNCTIONS IN: molecular_function unknown; INVOLVED IN: biological_process unknown; LOCATED IN: mitochondrion; Has 1 Blast hits to 1 proteins in 1 species: Archae - 0; Bacteria - 0; Metazoa - 0; Fungi - 0; Plants - 1; Viruses - 0; Other Eukaryotes - 0 (source: NCBI BLink).
At2g38465	1.6927	1.6927	12.1454	20.558	0.0004591	unknown protein; FUNCTIONS IN: molecular_function unknown; INVOLVED IN: biological_process unknown; LOCATED IN: plasma membrane; EXPRESSED IN: 21 plant structures; EXPRESSED DURING: 11 growth stages; Has 16 Blast hits to 16 proteins in 8 species: Archae - 0; Bacteria - 0; Metazoa - 0; Fungi - 0; Plants - 16; Viruses - 0; Other Eukaryotes - 0 (source: NCBI BLink).
At2g38530	1.7883	1.7883	68.5722	122.627	4.621e-05	lipid transfer protein 2
At2g39310	0.45	2.22222	424.009	190.793	2.214e-06	jacalin-related lectin 22
At2g39380	0.2763	3.61925	3.5405	0.9784	0.001234	exocyst subunit exo70 family protein H2
At2g39730	0.7366	1.35759	6749.31	4971.53	0.0001477	rubisco activase
At2g40020	0.5636	1.77431	46.0754	25.9699	5.093e-07	Nucleolar histone methyltransferase-related protein
At2g40080	3.5688	3.5688	4.4808	15.9911	1.354e-10	Protein of unknown function (DUF1313)
At2g40610	1.7229	1.7229	32.7087	56.3526	2.539e-06	expansin A8
At2g40815	0.3095	3.23102	4.6087	1.4263	0.0008375	Calcium-dependent lipid-binding (CaLB domain) family protein
At2g40960	0.5808	1.72176	15.4508	8.9738	0.001843	Single-stranded nucleic acid binding R3H protein
At2g41040	0.6919	1.4453	30.6243	21.1899	0.009657	S-adenosyl-L-methionine-dependent methyltransferases superfamily protein
At2g41100	4.1208	4.1208	32.7374	134.904	0.007801	Calcium-binding EF hand family protein
At2g41120	0.5427	1.84264	25.1961	13.6733	2.372e-05	unknown protein; INVOLVED IN: biological_process unknown; LOCATED IN: chloroplast; EXPRESSED IN: 19 plant structures; EXPRESSED DURING: 10 growth stages; CONTAINS InterPro DOMAIN/s: Protein of unknown function DUF309 (InterPro:IPR005500); Has 349 Blast hits to 349 proteins in 112 species: Archae - 2; Bacteria - 189; Metazoa - 0; Fungi - 0; Plants - 31; Viruses - 0; Other Eukaryotes - 127 (source:…
At2g41140	0.5543	1.80408	40.0135	22.1782	2.65e-06	CDPK-related kinase 1
At2g41150	6.5953	6.5953	2.9547	19.487	1.347e-23	unknown protein; FUNCTIONS IN: molecular_function unknown; INVOLVED IN: biological_process unknown; LOCATED IN: endomembrane system; EXPRESSED IN: leaf; BEST Arabidopsis thaliana protein match is: unknown protein (TAIR:AT3G56750.1); Has 57 Blast hits to 57 proteins in 12 species: Archae - 0; Bacteria - 0; Metazoa - 0; Fungi - 0; Plants - 56; Viruses - 0; Other Eukaryotes - 1 (source: NCBI BLink).
At2g41250	0.6824	1.46542	292.148	199.374	5.97e-05	Haloacid dehalogenase-like hydrolase (HAD) superfamily protein
At2g41310	0.6531	1.53116	38.4371	25.1031	0.0006908	response regulator 3
At2g41380	0.5202	1.92234	10.8292	5.6329	0.00186	S-adenosyl-L-methionine-dependent methyltransferases superfamily protein
At2g41600	0.5764	1.73491	23.7646	13.6985	0.0003485	Mitochondrial glycoprotein family protein
At2g41660	0.4485	2.22965	5.5272	2.479	0.00722	Protein of unknown function, DUF617
At2g42280	0.4707	2.1245	24.795	11.6713	2.261e-07	basic helix-loop-helix (bHLH) DNA-binding superfamily protein
At2g42530	1.8938	1.8938	48.065	91.0234	1.984e-05	cold regulated 15b
At2g42540	1.6746	1.6746	77.977	130.583	0.008802	cold-regulated 15a
At2g43100	1.7403	1.7403	48.824	84.9705	0.001402	isopropylmalate isomerase 2
At2g43255	9.7575	9.7575	0.2981	2.9087	1.048e-05	CONTAINS InterPro DOMAIN/s: O-acyltransferase, WSD1, C-terminal (InterPro:IPR009721); BEST Arabidopsis thaliana protein match is: O-acyltransferase (WSD1-like) family protein (TAIR:AT2G38995.2); Has 35333 Blast hits to 34131 proteins in 2444 species: Archae - 798; Bacteria - 22429; Metazoa - 974; Fungi - 991; Plants - 531; Viruses - 0; Other Eukaryotes - 9610 (source: NCBI BLink).
At2g43410	0.3459	2.89101	19.5737	6.7707	8.388e-11	RNA binding
At2g43520	0.6141	1.6284	25.2979	15.5357	0.001171	trypsin inhibitor protein 2
At2g43550	1.6995	1.6995	34.6453	58.8801	2.334e-05	Scorpion toxin-like knottin superfamily protein
At2g43610	0.3582	0.3582	3.3915	1.2149	0.009681	Chitinase family protein
At2g43900	4.7605	4.7605	2.0161	9.5977	2.331e-10	Endonuclease/exonuclease/phosphatase family protein
At2g43940	0.3762	2.65816	6.6704	2.5095	0.000457	S-adenosyl-L-methionine-dependent methyltransferases superfamily protein
At2g44010	0.2828	3.53607	3.7975	1.074	0.001083	unknown protein; BEST Arabidopsis thaliana protein match is: unknown protein (TAIR:AT3G59880.1); Has 18 Blast hits to 18 proteins in 7 species: Archae - 0; Bacteria - 0; Metazoa - 0; Fungi - 0; Plants - 18; Viruses - 0; Other Eukaryotes - 0 (source: NCBI BLink).
At2g44370	0.1551	6.44745	1.922	0.2981	0.002213	Cysteine/Histidine-rich C1 domain family protein
At2g45130	2.964	2.964	2.7437	8.1324	0.000386	SPX domain gene 3
At2g45560	1.4082	1.4082	59.0657	83.1744	0.001544	cytochrome P450, family 76, subfamily C, polypeptide 1
At2g45660	0.1333	7.50188	220.867	29.4307	1.422e-96	AGAMOUS-like 20
At2g45990	0.6131	1.63106	78.0645	47.8643	3.055e-06	unknown protein; FUNCTIONS IN: molecular_function unknown; INVOLVED IN: biological_process unknown; LOCATED IN: chloroplast, chloroplast stroma; EXPRESSED IN: 22 plant structures; EXPRESSED DURING: 13 growth stages; Has 312 Blast hits to 312 proteins in 90 species: Archae - 0; Bacteria - 131; Metazoa - 0; Fungi - 0; Plants - 67; Viruses - 0; Other Eukaryotes - 114 (source: NCBI BLink).
At2g46000	0.2489	4.01768	7.7085	1.9186	3.476e-07	FUNCTIONS IN: molecular_function unknown; INVOLVED IN: biological_process unknown; LOCATED IN: endomembrane system; EXPRESSED IN: 24 plant structures; EXPRESSED DURING: 15 growth stages; CONTAINS InterPro DOMAIN/s: Mesoderm development candidate 2 (InterPro:IPR019330); Has 31 Blast hits to 31 proteins in 13 species: Archae - 0; Bacteria - 0; Metazoa - 5; Fungi - 0; Plants - 26; Viruses - 0; Other…
At2g46650	1.5848	1.5848	31.5793	50.0479	0.0002924	cytochrome B5 isoform C
At2g46680	0.6713	1.48965	131.418	88.2261	0.002265	homeobox 7
At2g46710	0.675	1.48148	47.4289	32.0162	0.007585	Rho GTPase activating protein with PAK-box/P21-Rho-binding domain
At2g46750	0.392	2.55102	8.8098	3.4537	4.382e-05	D-arabinono-1,4-lactone oxidase family protein
At2g46830	0.4156	2.40616	47.3683	19.6841	1.57e-14	circadian clock associated 1
At2g46880	6.0932	6.0932	4.7233	28.7798	2.175e-16	purple acid phosphatase 14
At2g46910	0.5241	1.90803	81.8909	42.9161	2.01e-10	Plastid-lipid associated protein PAP / fibrillin family protein
At2g47000	0.4932	2.02758	6.4798	3.1958	0.009891	ATP binding cassette subfamily B4
At2g47130	0.4875	2.05128	7.9188	3.8607	0.003078	NAD(P)-binding Rossmann-fold superfamily protein
At2g47180	0.4986	2.00562	51.9297	25.8897	1.444e-09	galactinol synthase 1
At3g01150	0.62	1.6129	27.9033	17.301	0.001223	polypyrimidine tract-binding protein 1
At3g01190	0.1698	5.88928	9.9881	1.6962	0.006997	Peroxidase superfamily protein
At3g01310	1.4481	1.4481	52.3357	75.7863	0.002248	Phosphoglycerate mutase-like family protein
At3g01420	0.3225	3.10078	124.069	40.0099	2.98e-19	Peroxidase superfamily protein
At3g01850	0.6957	1.4374	44.3052	30.8214	0.009859	Aldolase-type TIM barrel family protein
At3g01920	0.1496	6.68449	29.035	4.3446	3.863e-36	DHBP synthase RibB-like alpha/beta domain
At3g01970	0.5352	1.86846	13.0848	7.0031	0.00248	WRKY DNA-binding protein 45
At3g02380	0.3888	2.57202	164.159	63.8217	5.044e-28	CONSTANS-like 2
At3g03480	0.2507	3.98883	7.3186	1.8351	0.003999	acetyl CoA:(Z)-3-hexen-1-ol acetyltransferase
At3g03840	1.8916	1.8916	5.3798	10.1765	0.002735	SAUR-like auxin-responsive protein family
At3g03850	1.9172	1.9172	10.1559	19.4704	0.0007668	SAUR-like auxin-responsive protein family
At3g04210	2.1903	2.1903	7.7104	16.888	2.244e-06	Disease resistance protein (TIR-NBS class)
At3g04790	0.5631	1.77588	156.271	87.9916	2.594e-08	Ribose 5-phosphate isomerase, type A protein
At3g04910	1.5101	1.5101	71.9129	108.597	3.303e-05	with no lysine (K) kinase 1
At3g05170	0		2.6719	0	2.158e-09	Phosphoglycerate mutase family protein
At3g05220	1.4671	1.4671	68.2123	100.076	0.0002052	Heavy metal transport/detoxification superfamily protein
At3g05630	2.8528	2.8528	2.6492	7.5576	2.15e-05	phospholipase D P2
At3g05640	1.8347	1.8347	12.3077	22.5809	0.001634	Protein phosphatase 2C family protein
At3g05727	2.8744	2.8744	42.2649	121.485	1.521e-05	S locus-related glycoprotein 1 (SLR1) binding pollen coat protein family
At3g05800	3.9172	3.9172	4.2245	16.5481	1.241e-13	AtBS1(activation-tagged BRI1 suppressor 1)-interacting factor 1
At3g05880	1.7076	1.7076	342.879	585.487	1.724e-10	Low temperature and salt responsive protein family
At3g06070	1.4822	1.4822	81.0938	120.198	0.0001116	unknown protein; BEST Arabidopsis thaliana protein match is: unknown protein (TAIR:AT5G19190.1); Has 33 Blast hits to 33 proteins in 12 species: Archae - 0; Bacteria - 0; Metazoa - 1; Fungi - 0; Plants - 32; Viruses - 0; Other Eukaryotes - 0 (source: NCBI BLink).
At3g06390	0.2949	3.39098	12.3434	3.6401	1.365e-06	Uncharacterised protein family (UPF0497)
At3g06510	0.7478	1.33726	101.714	76.059	0.007334	Glycosyl hydrolase superfamily protein
At3g06640	44.1679	44.1679	0.0399	1.7623	0.003559	PAS domain-containing protein tyrosine kinase family protein
At3g06690	2.6499	2.6499	3.6271	9.6115	6.178e-05	acyl-CoA oxidases;oxidoreductases, acting on the CH-CH group of donors;FAD binding;oxidoreductases;acyl-CoA oxidases
At3g06700	0.6747	1.48214	263.049	177.479	2.123e-05	Ribosomal L29e protein family
At3g07460	1.4883	1.4883	73.357	109.176	0.0001764	Protein of unknown function, DUF538
At3g07525	0.0593	16.8634	2.7996	0.1659	6.459e-07	autophagocytosis-associated family protein
At3g07650	3.4942	3.4942	2.09	7.3028	5.38e-06	CONSTANS-like 9
At3g08510	1.3253	1.3253	298.984	396.241	0.002094	phospholipase C 2
At3g08890	0.5759	1.73641	14.4071	8.2966	0.003036	Protein of unknown function, DUF538
At3g09160	1.5385	1.5385	17.1339	26.3597	0.003157	RNA-binding (RRM/RBD/RNP motifs) family protein
At3g09220	0.2258	4.4287	16.0073	3.6151	4.133e-14	laccase 7
At3g09260	0.5834	1.71409	2342.67	1366.64	1.318e-11	Glycosyl hydrolase superfamily protein
At3g09405	3.3724	3.3724	3.3357	11.2493	1.412e-06	Pectinacetylesterase family protein
At3g09410	0.1549	6.45578	9.1874	1.4227	1.495e-13	Pectinacetylesterase family protein
At3g09600	0.5135	1.94742	31.2124	16.0266	7.712e-07	Homeodomain-like superfamily protein
At3g09922	3.6045	3.6045	6.6734	24.0545	1.073e-10	induced by phosphate starvation1
At3g10150	0.3759	2.66028	4.1992	1.5786	0.008234	purple acid phosphatase 16
At3g10340	0.5807	1.72206	22.4546	13.0391	0.001036	phenylalanine ammonia-lyase 4
At3g10410	1.8233	1.8233	40.1458	73.1998	5.213e-09	SERINE CARBOXYPEPTIDASE-LIKE 49
At3g10520	1.7331	1.7331	74.4723	129.07	5.532e-10	haemoglobin 2
At3g11010	2.7062	2.7062	3.4576	9.3569	1.22e-05	receptor like protein 34
At3g11550	0.2148	4.65549	2.8067	0.6029	0.008837	Uncharacterised protein family (UPF0497)
At3g11730	0.7031	1.42227	69.4075	48.8005	0.002459	Ras-related small GTP-binding family protein
At3g12120	1.4919	1.4919	875.321	1305.93	1.639e-06	fatty acid desaturase 2
At3g12320	0.4833	2.06911	186.293	90.0295	2.506e-15	unknown protein; BEST Arabidopsis thaliana protein match is: unknown protein (TAIR:AT5G06980.4); Has 102 Blast hits to 102 proteins in 16 species: Archae - 0; Bacteria - 0; Metazoa - 0; Fungi - 0; Plants - 98; Viruses - 0; Other Eukaryotes - 4 (source: NCBI BLink).
At3g12520	0.4951	2.01979	7.1345	3.5321	0.007663	sulfate transporter 4;2
At3g13065	0.2049	4.88043	13.1469	2.6936	3.133e-13	STRUBBELIG-receptor family 4
At3g13470	0.4477	2.23364	37.9496	16.9894	7.762e-11	TCP-1/cpn60 chaperonin family protein
At3g13480	0.5973	1.6742	38.1356	22.7782	0.004483	unknown protein; FUNCTIONS IN: molecular_function unknown; INVOLVED IN: biological_process unknown; LOCATED IN: endomembrane system; EXPRESSED IN: 23 plant structures; EXPRESSED DURING: 13 growth stages; BEST Arabidopsis thaliana protein match is: unknown protein (TAIR:AT1G55475.1); Has 30201 Blast hits to 17322 proteins in 780 species: Archae - 12; Bacteria - 1396; Metazoa - 17338; Fungi - 3422;…
At3g13780	0.25	4	5.5147	1.3785	1.311e-05	SMAD/FHA domain-containing protein
At3g13782	3.7313	3.7313	2.4695	9.2145	1.293e-08	nucleosome assembly protein1;4
At3g13790	0.4663	2.14454	18.5934	8.6692	0.000385	Glycosyl hydrolases family 32 protein
At3g14150	0.4588	2.1796	44.9193	20.6081	4.234e-11	Aldolase-type TIM barrel family protein
At3g14280	0.3339	2.99491	14.4183	4.8146	1.134e-08	unknown protein; Has 51 Blast hits to 51 proteins in 13 species: Archae - 0; Bacteria - 0; Metazoa - 0; Fungi - 0; Plants - 51; Viruses - 0; Other Eukaryotes - 0 (source: NCBI BLink).
At3g14310	1.8698	1.8698	40.9416	76.5513	1.975e-10	pectin methylesterase 3
At3g14720	0.5913	1.69119	17.1963	10.1689	0.002609	MAP kinase 19
At3g14940	0.5453	1.83385	23.493	12.8096	0.0002658	phosphoenolpyruvate carboxylase 3
At3g15750	1.8122	1.8122	6.1499	11.1448	0.007071	Essential protein Yae1, N-terminal
At3g15840	1.4412	1.4412	820.131	1181.95	3.513e-05	post-illumination chlorophyll fluorescence increase
At3g16400	0.7533	1.32749	652.291	491.364	0.001992	nitrile specifier protein 1
At3g16420	0.7449	1.34246	563.869	420.029	0.000677	PYK10-binding protein 1
At3g16430	0.65	1.53846	65.0287	42.2676	0.0001506	jacalin-related lectin 31
At3g16450	0.6351	1.57456	419.044	266.151	9.161e-08	Mannose-binding lectin superfamily protein
At3g16460	0.693	1.443	312.928	216.844	0.0006195	Mannose-binding lectin superfamily protein
At3g16530	2.3832	2.3832	3.1035	7.3962	0.002375	Legume lectin family protein
At3g16640	1.2795	1.2795	1943.7	2487.01	0.005263	translationally controlled tumor protein
At3g16770	1.4601	1.4601	315.367	460.465	0.006535	ethylene-responsive element binding protein
At3g16950	1.4512	1.4512	22.0631	32.0182	0.008028	lipoamide dehydrogenase 1
At3g16990	0.4004	2.4975	15.3703	6.1539	5.472e-07	Haem oxygenase-like, multi-helical
At3g17980	56.872	56.872	0.0797	4.5327	6.658e-09	Calcium-dependent lipid-binding (CaLB domain) family protein
At3g17998	1.7298	1.7298	13.0631	22.5972	0.001204	conserved peptide upstream open reading frame 30
At3g18080	1.8689	1.8689	104.937	196.117	5.198e-13	B-S glucosidase 44
At3g18420	0.6113	1.63586	21.1603	12.9353	0.005863	Protein prenylyltransferase superfamily protein
At3g18890	0.4669	2.14179	72.4634	33.8338	2.91e-14	NAD(P)-binding Rossmann-fold superfamily protein
At3g18900	24.8768	24.8768	2.0711	51.5223	5.78e-94	unknown protein; CONTAINS InterPro DOMAIN/s: Protein of unknown function DUF547 (InterPro:IPR006869); BEST Arabidopsis thaliana protein match is: Protein of unknown function, DUF547 (TAIR:AT5G66600.3); Has 1466 Blast hits to 1426 proteins in 93 species: Archae - 0; Bacteria - 91; Metazoa - 23; Fungi - 0; Plants - 1310; Viruses - 0; Other Eukaryotes - 42 (source: NCBI BLink).
At3g21055	0.7015	1.42552	1430.67	1003.66	2.476e-05	photosystem II subunit T
At3g21510	0.5756	1.73732	18.8093	10.8273	0.002294	histidine-containing phosphotransmitter 1
At3g21550	0.5246	1.90621	9.092	4.7697	0.009831	DUF679 domain membrane protein 2
At3g21600	1.9575	1.9575	6.1469	12.0325	0.001633	Senescence/dehydration-associated protein-related
At3g21710	0.5953	1.67983	23.4778	13.9754	0.003431	unknown protein; Has 42 Blast hits to 42 proteins in 10 species: Archae - 0; Bacteria - 0; Metazoa - 0; Fungi - 0; Plants - 42; Viruses - 0; Other Eukaryotes - 0 (source: NCBI BLink).
At3g22120	2.2605	2.2605	45.623	103.132	1.893e-17	cell wall-plasma membrane linker protein
At3g22550	0.4636	2.15703	18.6055	8.6249	0.0001097	Protein of unknown function (DUF581)
At3g22570	0.1153	8.67303	1.5175	0.175	0.004728	Bifunctional inhibitor/lipid-transfer protein/seed storage 2S albumin superfamily protein
At3g22640	8.4896	8.4896	0.683	5.7984	7.25e-10	cupin family protein
At3g22961	2.4074	2.4074	2.3259	5.5993	0.009362	Paired amphipathic helix (PAH2) superfamily protein
At3g23050	1.3474	1.3474	219.328	295.516	0.003036	indole-3-acetic acid 7
At3g23170	1.7471	1.7471	15.5442	27.1572	0.002966	unknown protein; BEST Arabidopsis thaliana protein match is: unknown protein (TAIR:AT4G14450.1); Has 74 Blast hits to 74 proteins in 6 species: Archae - 0; Bacteria - 0; Metazoa - 0; Fungi - 0; Plants - 74; Viruses - 0; Other Eukaryotes - 0 (source: NCBI BLink).
At3g23280	1.3416	1.3416	81.8765	109.849	0.009732	XB3 ortholog 5 in Arabidopsis thaliana
At3g23490	0.4916	2.03417	162.766	80.0226	5.911e-15	cyanase
At3g24300	0.2612	3.82848	6.0634	1.5836	3.174e-06	ammonium transporter 1;3
At3g24460	0.5534	1.80701	85.943	47.5606	0.0003392	Serinc-domain containing serine and sphingolipid biosynthesis protein
At3g24500	0.5275	1.89573	17.2815	9.1159	0.0001147	multiprotein bridging factor 1C
At3g24770	0.4611	2.16873	14.7414	6.7972	9.747e-05	CLAVATA3/ESR-RELATED 41
At3g25760	2.1553	2.1553	80.9238	174.417	1.399e-06	allene oxide cyclase 1
At3g25770	2.1827	2.1827	273.542	597.049	1.113e-08	allene oxide cyclase 2
At3g26070	0.6238	1.60308	125.864	78.5188	1.646e-06	Plastid-lipid associated protein PAP / fibrillin family protein
At3g26445	0.5523	1.81061	15.9631	8.8159	0.001924	beta-1,4-N-acetylglucosaminyltransferase family protein
At3g26460	0.3866	2.58665	28.0843	10.8585	9.961e-06	Polyketide cyclase/dehydrase and lipid transport superfamily protein
At3g26740	1.4537	1.4537	2104.77	3059.8	5.037e-06	CCR-like
At3g27350	0.6586	1.51837	106.557	70.1733	5.465e-05	unknown protein; FUNCTIONS IN: molecular_function unknown; INVOLVED IN: biological_process unknown; LOCATED IN: plasma membrane; EXPRESSED IN: 24 plant structures; EXPRESSED DURING: 15 growth stages; BEST Arabidopsis thaliana protein match is: unknown protein (TAIR:AT5G40700.1); Has 230 Blast hits to 202 proteins in 35 species: Archae - 0; Bacteria - 3; Metazoa - 77; Fungi - 4; Plants - 130; Viru…
At3g27690	0.7177	1.39334	1651.32	1185.19	6.459e-05	photosystem II light harvesting complex gene 2.3
At3g27750	0.4668	2.14225	24.8456	11.5986	1.998e-07	FUNCTIONS IN: molecular_function unknown; INVOLVED IN: biological_process unknown; LOCATED IN: chloroplast; EXPRESSED IN: 16 plant structures; EXPRESSED DURING: 12 growth stages; BEST Arabidopsis thaliana protein match is: Vacuolar sorting protein 9 (VPS9) domain (TAIR:AT5G09320.1); Has 106 Blast hits to 106 proteins in 16 species: Archae - 0; Bacteria - 0; Metazoa - 0; Fungi - 4; Plants - 102; V…
At3g27890	0.4346	2.30097	49.1578	21.3633	4.974e-13	NADPH:quinone oxidoreductase
At3g28007	3.3452	3.3452	2.0864	6.9794	1.359e-05	Nodulin MtN3 family protein
At3g28070	0.6185	1.61681	27.8546	17.2276	0.001368	nodulin MtN21 /EamA-like transporter family protein
At3g28180	1.6367	1.6367	11.3455	18.5695	0.005425	Cellulose-synthase-like C4
At3g28220	1.8726	1.8726	93.8815	175.802	5.488e-06	TRAF-like family protein
At3g28270	0.5969	1.67532	63.4137	37.85	3.469e-06	Protein of unknown function (DUF677)
At3g28345	0.3444	2.9036	10.7402	3.6993	4.326e-07	ABC transporter family protein
At3g28370	0.2156	4.63822	9.0018	1.9405	1.065e-06	unknown protein; BEST Arabidopsis thaliana protein match is: unknown protein (TAIR:AT1G51430.1); Has 6174 Blast hits to 4953 proteins in 685 species: Archae - 195; Bacteria - 792; Metazoa - 2688; Fungi - 653; Plants - 470; Viruses - 15; Other Eukaryotes - 1361 (source: NCBI BLink).
At3g28550	0.2642	3.78501	9.5845	2.5324	0.007801	Proline-rich extensin-like family protein
At3g28740	2.287	2.287	106.82	244.298	0.004882	Cytochrome P450 superfamily protein
At3g28950	0.6509	1.53633	24.9899	16.2664	0.008266	AIG2-like (avirulence induced gene) family protein
At3g29250	0.3244	3.08261	32.6307	10.5862	4.619e-06	NAD(P)-binding Rossmann-fold superfamily protein
At3g43110	3.0368	3.0368	4.2656	12.9537	3.63e-05	unknown protein; FUNCTIONS IN: molecular_function unknown; INVOLVED IN: biological_process unknown; LOCATED IN: endomembrane system; EXPRESSED IN: petal, flower; EXPRESSED DURING: 4 anthesis, petal differentiation and expansion stage; BEST Arabidopsis thaliana protein match is: unknown protein (TAIR:AT5G20790.1); Has 30 Blast hits to 30 proteins in 10 species: Archae - 0; Bacteria - 0; Metazoa - …
At3g44100	0.7217	1.38562	70.927	51.1853	0.004077	MD-2-related lipid recognition domain-containing protein
At3g44310	0.7672	1.30344	944.348	724.465	0.004833	nitrilase 1
At3g44326	0.2221	4.50248	2.3189	0.515	0.00491	F-box family protein
At3g44540	0.2989	3.3456	7.4968	2.2411	3.403e-06	fatty acid reductase 4
At3g44670	0.6246	1.60102	19.8694	12.4112	0.003053	Disease resistance protein (TIR-NBS-LRR class) family
At3g44970	2.4572	2.4572	11.8154	29.0325	4.052e-06	Cytochrome P450 superfamily protein
At3g45050	0.2405	4.158	71.6761	17.2389	1.137e-39	unknown protein; FUNCTIONS IN: molecular_function unknown; INVOLVED IN: biological_process unknown; LOCATED IN: chloroplast; EXPRESSED IN: 22 plant structures; EXPRESSED DURING: 13 growth stages; Has 26 Blast hits to 26 proteins in 11 species: Archae - 0; Bacteria - 0; Metazoa - 0; Fungi - 0; Plants - 26; Viruses - 0; Other Eukaryotes - 0 (source: NCBI BLink).
At3g45140	1.6681	1.6681	69.3346	115.655	2.587e-06	lipoxygenase 2
At3g45160	0.6448	1.55087	46.6587	30.0855	0.0006468	Putative membrane lipoprotein
At3g45710	0.3635	2.75103	16.9793	6.1721	4.415e-09	Major facilitator superfamily protein
At3g45970	2.1123	2.1123	13.8958	29.3519	1.536e-05	expansin-like A1
At3g46280	0.2338	4.27716	2.5432	0.5947	0.00395	protein kinase-related
At3g46370	1.6447	1.6447	9.9326	16.3364	0.004995	Leucine-rich repeat protein kinase family protein
At3g46450	0.2806	3.56379	22.4956	6.3116	1.311e-16	SEC14 cytosolic factor family protein / phosphoglyceride transfer family protein
At3g46640	2.3225	2.3225	6.4347	14.9443	5.83e-06	Homeodomain-like superfamily protein
At3g46650	0.3271	3.05717	7.4957	2.4521	1.573e-05	UDP-Glycosyltransferase superfamily protein
At3g46700	0.3381	2.9577	10.3895	3.5131	1.905e-06	UDP-Glycosyltransferase superfamily protein
At3g46970	1.4322	1.4322	196.357	281.221	4.945e-05	alpha-glucan phosphorylase 2
At3g47160	1.3948	1.3948	71.9993	100.428	0.0009465	RING/U-box superfamily protein
At3g47290	0.4793	2.08638	18.449	8.8421	1.619e-05	phosphatidylinositol-speciwc phospholipase C8
At3g47360	2.8806	2.8806	12.921	37.2203	1.892e-16	hydroxysteroid dehydrogenase 3
At3g47580	1.8795	1.8795	7.437	13.9781	0.001008	Leucine-rich repeat protein kinase family protein
At3g47790	0.2491	4.01445	4.6191	1.1507	8.938e-05	ABC2 homolog 7
At3g47800	1.8071	1.8071	32.0301	57.8825	1.609e-06	Galactose mutarotase-like superfamily protein
At3g47860	2.0901	2.0901	27.0838	56.6069	1.763e-12	chloroplastic lipocalin
At3g48030	0.2278	4.38982	20.7162	4.7201	1.783e-19	hypoxia-responsive family protein / zinc finger (C3HC4-type RING finger) family protein
At3g48310	1.4134	1.4134	45.1421	63.8017	0.00666	cytochrome P450, family 71, subfamily A, polypeptide 22
At3g48330	0.2795	3.57782	22.1834	6.2004	1.317e-15	protein-l-isoaspartate methyltransferase 1
At3g48340	0.2823	3.54233	5.604	1.5822	0.000766	Cysteine proteinases superfamily protein
At3g48490	1.8239	1.8239	6.8706	12.5312	0.001509	unknown protein; Has 16 Blast hits to 16 proteins in 7 species: Archae - 0; Bacteria - 0; Metazoa - 0; Fungi - 1; Plants - 15; Viruses - 0; Other Eukaryotes - 0 (source: NCBI BLink).
At3g48740	1.5045	1.5045	50.9672	76.6784	0.002307	Nodulin MtN3 family protein
At3g49110	3.8427	3.8427	3.1249	12.0079	3.83e-10	peroxidase CA
At3g49120	0.6787	1.47341	87.4556	59.3603	0.004236	peroxidase CB
At3g49470	0.5965	1.67645	149.747	89.3262	5.266e-08	nascent polypeptide-associated complex subunit alpha-like protein 2
At3g49550	1.9574	1.9574	4.1088	8.0427	0.008025	unknown protein; FUNCTIONS IN: molecular_function unknown; INVOLVED IN: biological_process unknown; LOCATED IN: endomembrane system; BEST Arabidopsis thaliana protein match is: unknown protein (TAIR:AT5G24610.1); Has 55 Blast hits to 55 proteins in 14 species: Archae - 0; Bacteria - 0; Metazoa - 0; Fungi - 0; Plants - 55; Viruses - 0; Other Eukaryotes - 0 (source: NCBI BLink).
At3g49845	0.1232	8.11688	1.7533	0.216	0.002036	unknown protein; FUNCTIONS IN: molecular_function unknown; INVOLVED IN: biological_process unknown; LOCATED IN: cellular_component unknown; EXPRESSED IN: root; Has 30201 Blast hits to 17322 proteins in 780 species: Archae - 12; Bacteria - 1396; Metazoa - 17338; Fungi - 3422; Plants - 5037; Viruses - 0; Other Eukaryotes - 2996 (source: NCBI BLink).
At3g49910	0.7139	1.40076	455.151	324.926	0.0004668	Translation protein SH3-like family protein
At3g50300	0.2452	4.0783	2.6402	0.6475	0.00323	HXXXD-type acyl-transferase family protein
At3g50500	1.3324	1.3324	114.987	153.208	0.005463	SNF1-related protein kinase 2.2
At3g51240	0.6967	1.43534	34.6551	24.1456	0.007625	flavanone 3-hydroxylase
At3g51660	1.8723	1.8723	26.1221	48.9085	2.169e-07	Tautomerase/MIF superfamily protein
At3g51790	0.4688	2.13311	12.6005	5.9072	0.0002641	transmembrane protein G1P-related 1
At3g52155	0.5764	1.73491	36.2069	20.8705	1.841e-05	Phosphoglycerate mutase family protein
At3g52180	1.621	1.621	48.1119	77.9912	1.592e-05	dual specificity protein phosphatase (DsPTP1) family protein
At3g53250	3.7606	3.7606	6.3639	23.9322	6.633e-18	SAUR-like auxin-responsive protein family
At3g53410	0.4268	2.34302	10.5795	4.515	6.397e-05	RING/U-box superfamily protein
At3g53460	1.6507	1.6507	389.431	642.818	1.376e-08	chloroplast RNA-binding protein 29
At3g53480	0.4033	2.47954	9.4774	3.8225	0.006768	pleiotropic drug resistance 9
At3g53800	1.7007	1.7007	33.4071	56.8154	1.028e-06	Fes1B
At3g53980	0.3588	2.78707	82.7685	29.6985	4.006e-09	Bifunctional inhibitor/lipid-transfer protein/seed storage 2S albumin superfamily protein
At3g53990	1.4337	1.4337	118.39	169.738	0.0001652	Adenine nucleotide alpha hydrolases-like superfamily protein
At3g54040	0.2833	3.52983	21.3497	6.0489	0.00985	PAR1 protein
At3g54050	0.7799	1.28222	839.117	654.434	0.0078	high cyclic electron flow 1
At3g54500	0.6363	1.57159	195.825	124.599	4.175e-07	BEST Arabidopsis thaliana protein match is: dentin sialophosphoprotein-related (TAIR:AT5G64170.1); Has 183 Blast hits to 175 proteins in 44 species: Archae - 0; Bacteria - 4; Metazoa - 38; Fungi - 11; Plants - 120; Viruses - 0; Other Eukaryotes - 10 (source: NCBI BLink).
At3g54590	0.2915	3.43053	6.6633	1.9422	0.002715	hydroxyproline-rich glycoprotein
At3g54670	0.2748	3.63901	13.1056	3.6019	1.145e-09	Structural maintenance of chromosomes (SMC) family protein
At3g55010	0.2782	3.59454	7.2434	2.0151	3.469e-06	phosphoribosylformylglycinamidine cyclo-ligase, chloroplast / phosphoribosyl-aminoimidazole synthetase / AIR synthase (PUR5)
At3g55450	1.6401	1.6401	12.0785	19.8094	0.004591	PBS1-like 1
At3g55580	2.8862	2.8862	1.5735	4.5414	0.005761	Regulator of chromosome condensation (RCC1) family protein
At3g55970	2.62	2.62	2.1958	5.7529	0.002119	jasmonate-regulated gene 21
At3g56000	0.3878	2.57865	5.6095	2.1751	0.0024	cellulose synthase like A14
At3g56050	0.4724	2.11685	111.394	52.6211	1.862e-12	Protein kinase family protein
At3g56080	0.5785	1.72861	23.0697	13.3467	0.0002641	S-adenosyl-L-methionine-dependent methyltransferases superfamily protein
At3g56210	2.8314	2.8314	4.4762	12.6737	8.026e-08	ARM repeat superfamily protein
At3g56710	2.826	2.826	5.2921	14.9553	0.0003205	sigma factor binding protein 1
At3g56880	1.8204	1.8204	27.9854	50.9439	9.318e-07	VQ motif-containing protein
At3g57230	0.6402	1.56201	23.1228	14.8023	0.005719	AGAMOUS-like 16
At3g57340	0.7094	1.40964	48.0625	34.0951	0.008793	Heat shock protein DnaJ, N-terminal with domain of unknown function (DUF1977)
At3g57540	0.5185	1.92864	13.9439	7.2306	0.0006415	Remorin family protein
At3g57710	0.272	3.67647	9.7004	2.6385	1.987e-08	Protein kinase superfamily protein
At3g57785	0.3527	2.83527	47.4139	16.7208	1.459e-14	unknown protein; BEST Arabidopsis thaliana protein match is: unknown protein (TAIR:AT2G42310.1); Has 121 Blast hits to 121 proteins in 51 species: Archae - 0; Bacteria - 0; Metazoa - 4; Fungi - 48; Plants - 67; Viruses - 0; Other Eukaryotes - 2 (source: NCBI BLink).
At3g58140	0.6562	1.52393	105.12	68.9756	5.169e-05	phenylalanyl-tRNA synthetase class IIc family protein
At3g58550	0.3327	3.00571	53.8902	17.9294	0.00178	Bifunctional inhibitor/lipid-transfer protein/seed storage 2S albumin superfamily protein
At3g59050	10.5762	10.5762	19.3681	204.84	3.611e-92	polyamine oxidase 3
At3g59060	0.4553	2.19635	290.637	132.324	7.656e-12	phytochrome interacting factor 3-like 6
At3g59270	1000000	1000000	0	2.3879	8.511e-08	FBD-like domain family protein
At3g59280	0.4179	2.39292	32.0079	13.3763	1.006e-10	Protein Transporter, Pam16
At3g59340	0.2911	3.43525	3.8236	1.1129	0.001508	Eukaryotic protein of unknown function (DUF914)
At3g59350	2.004	2.004	7.1296	14.2875	0.0001583	Protein kinase superfamily protein
At3g61010	1.7605	1.7605	9.0878	15.9993	0.001488	Ferritin/ribonucleotide reductase-like family protein
At3g61580	1.6103	1.6103	83.2301	134.029	8.919e-07	Fatty acid/sphingolipid desaturase
At3g61890	0.6296	1.58831	120.825	76.0665	4.743e-05	homeobox 12
At3g62000	0.3949	2.53229	22.8627	9.0275	9.317e-10	S-adenosyl-L-methionine-dependent methyltransferases superfamily protein
At3g62040	0.3897	2.56608	7.7707	3.0286	0.0002855	Haloacid dehalogenase-like hydrolase (HAD) superfamily protein
At3g62290	1.4465	1.4465	80.5671	116.54	0.0009019	ADP-ribosylation factor A1E
At3g62550	1.3979	1.3979	432.719	604.904	0.0001327	Adenine nucleotide alpha hydrolases-like superfamily protein
At3g62740	0.4028	2.48262	7.3467	2.9593	0.0008322	beta glucosidase 7
At3g62750	1.3686	1.3686	106.034	145.122	0.001203	beta glucosidase 8
At3g62820	0.5361	1.86532	17.6539	9.465	0.0006099	Plant invertase/pectin methylesterase inhibitor superfamily protein
At3g63160	1.9519	1.9519	131.338	256.358	9.298e-14	FUNCTIONS IN: molecular_function unknown; INVOLVED IN: biological_process unknown; LOCATED IN: chloroplast outer membrane, thylakoid, chloroplast thylakoid membrane, chloroplast, chloroplast envelope; EXPRESSED IN: 21 plant structures; EXPRESSED DURING: 13 growth stages; BEST Arabidopsis thaliana protein match is: outer envelope membrane protein 7 (TAIR:AT3G52420.1); Has 26 Blast hits to 26 prote…
At4g00030	1.6714	1.6714	25.8974	43.2843	2.914e-05	Plastid-lipid associated protein PAP / fibrillin family protein
At4g00630	0.5319	1.88005	13.5197	7.1912	0.002069	K+ efflux antiporter 2
At4g00695	4.4168	4.4168	0.6853	3.0268	0.001869	FUNCTIONS IN: molecular_function unknown; INVOLVED IN: microtubule cytoskeleton organization; LOCATED IN: spindle pole, microtubule organizing center; EXPRESSED IN: cotyledon; CONTAINS InterPro DOMAIN/s: Spc97/Spc98 (InterPro:IPR007259); BEST Arabidopsis thaliana protein match is: Spc97 / Spc98 family of spindle pole body (SBP) component (TAIR:AT1G80245.3); Has 27 Blast hits to 27 proteins in 8 s…
At4g00950	1.4907	1.4907	19.078	28.4403	0.007663	Protein of unknown function (DUF688)
At4g01060	0.4923	2.03128	24.4828	12.0525	4.779e-06	CAPRICE-like MYB3
At4g01130	2.041	2.041	10.9626	22.3747	1.497e-06	GDSL-like Lipase/Acylhydrolase superfamily protein
At4g01690	0.4983	2.00682	64.7219	32.2515	2.816e-11	Flavin containing amine oxidoreductase family
At4g01790	0.2154	4.64253	3.137	0.6758	0.0007998	Ribosomal protein L7Ae/L30e/S12e/Gadd45 family protein
At4g01870	1.8723	1.8723	7.798	14.6003	0.002072	tolB protein-related
At4g01915	0.5502	1.81752	56.2363	30.9435	2.547e-07	unknown protein; Has 35333 Blast hits to 34131 proteins in 2444 species: Archae - 798; Bacteria - 22429; Metazoa - 974; Fungi - 991; Plants - 531; Viruses - 0; Other Eukaryotes - 9610 (source: NCBI BLink).
At4g02520	2.3813	2.3813	23.8323	56.7511	0.001234	glutathione S-transferase PHI 2
At4g02730	3.4471	3.4471	3.3155	11.4288	1.134e-08	Transducin/WD40 repeat-like superfamily protein
At4g03150	0.3832	2.6096	58.3916	22.3744	3.396e-18	unknown protein; FUNCTIONS IN: molecular_function unknown; INVOLVED IN: biological_process unknown; LOCATED IN: chloroplast; EXPRESSED IN: 20 plant structures; EXPRESSED DURING: 13 growth stages; Has 30201 Blast hits to 17322 proteins in 780 species: Archae - 12; Bacteria - 1396; Metazoa - 17338; Fungi - 3422; Plants - 5037; Viruses - 0; Other Eukaryotes - 2996 (source: NCBI BLink).
At4g03400	1.5777	1.5777	43.0483	67.9194	1.99e-05	Auxin-responsive GH3 family protein
At4g03410	0.5819	1.71851	29.1991	16.9903	0.0001337	Peroxisomal membrane 22 kDa (Mpv17/PMP22) family protein
At4g03415	0.6695	1.49365	45.3597	30.3686	0.001518	Protein phosphatase 2C family protein
At4g04320	0.6105	1.638	19.5531	11.9366	0.001715	malonyl-CoA decarboxylase family protein
At4g04330	1.643	1.643	71.8004	117.969	4.683e-08	Chaperonin-like RbcX protein
At4g04470	0.5649	1.77022	39.4033	22.2598	6.589e-06	Peroxisomal membrane 22 kDa (Mpv17/PMP22) family protein
At4g04640	0.7098	1.40885	1291.71	916.907	6.621e-05	ATPase, F1 complex, gamma subunit protein
At4g04745	0.3516	2.84414	4.2587	1.4974	0.00322	unknown protein; BEST Arabidopsis thaliana protein match is: unknown protein (TAIR:AT4G21902.1); Has 32 Blast hits to 32 proteins in 9 species: Archae - 0; Bacteria - 0; Metazoa - 0; Fungi - 0; Plants - 32; Viruses - 0; Other Eukaryotes - 0 (source: NCBI BLink).
At4g04890	0.7203	1.38831	71.686	51.6382	0.003247	protodermal factor 2
At4g04925	1.5597	1.5597	16.4567	25.6675	0.003199	unknown protein; FUNCTIONS IN: molecular_function unknown; INVOLVED IN: biological_process unknown; LOCATED IN: mitochondrion; Has 35333 Blast hits to 34131 proteins in 2444 species: Archae - 798; Bacteria - 22429; Metazoa - 974; Fungi - 991; Plants - 531; Viruses - 0; Other Eukaryotes - 9610 (source: NCBI BLink).
At4g05330	1.525	1.525	16.7188	25.4955	0.009949	ARF-GAP domain 13
At4g07820	0.1691	5.91366	7.6968	1.3014	2.571e-08	CAP (Cysteine-rich secretory proteins, Antigen 5, and Pathogenesis-related 1 protein) superfamily protein
At4g08480	0.3504	2.85388	4.0106	1.4054	0.009891	mitogen-activated protein kinase kinase kinase 9
At4g09010	0.7591	1.31735	255.787	194.175	0.005434	ascorbate peroxidase 4
At4g10800	0.1089	9.18274	3.1299	0.3409	1.015e-05	BEST Arabidopsis thaliana protein match is: BTB/POZ domain-containing protein (TAIR:AT3G05675.1); Has 1807 Blast hits to 1807 proteins in 277 species: Archae - 0; Bacteria - 0; Metazoa - 736; Fungi - 347; Plants - 385; Viruses - 0; Other Eukaryotes - 339 (source: NCBI BLink).
At4g10890	0.3003	3.33	8.5371	2.5639	3.774e-07	unknown protein; CONTAINS InterPro DOMAIN/s: Protein of unknown function DUF2439 (InterPro:IPR018838); BEST Arabidopsis thaliana protein match is: unknown protein (TAIR:AT1G43722.1); Has 30201 Blast hits to 17322 proteins in 780 species: Archae - 12; Bacteria - 1396; Metazoa - 17338; Fungi - 3422; Plants - 5037; Viruses - 0; Other Eukaryotes - 2996 (source: NCBI BLink).
At4g11190	0.3596	2.78087	4.75	1.708	0.006642	Disease resistance-responsive (dirigent-like protein) family protein
At4g11210	0.1745	5.73066	2.0584	0.3591	0.006366	Disease resistance-responsive (dirigent-like protein) family protein
At4g11211	0.3864	2.58799	169.516	65.5032	7.112e-14	unknown protein; Has 35333 Blast hits to 34131 proteins in 2444 species: Archae - 798; Bacteria - 22429; Metazoa - 974; Fungi - 991; Plants - 531; Viruses - 0; Other Eukaryotes - 9610 (source: NCBI BLink).
At4g11320	0.4968	2.01288	366.809	182.245	7.882e-05	Papain family cysteine protease
At4g11600	1.4862	1.4862	191.84	285.107	9.971e-06	glutathione peroxidase 6
At4g11650	0.5105	1.95886	86.0567	43.9358	3.602e-06	osmotin 34
At4g12310	2.3731	2.3731	23.81	56.5039	1.232e-14	cytochrome P450, family 706, subfamily A, polypeptide 5
At4g12330	0.3734	2.67809	6.2589	2.3373	0.0007788	cytochrome P450, family 706, subfamily A, polypeptide 7
At4g12400	0.3952	2.53036	7.6669	3.03	0.001792	stress-inducible protein, putative
At4g12470	5.6159	5.6159	4.974	27.9335	7.805e-30	azelaic acid induced 1
At4g12510	0.1494	6.69344	10.51	1.5699	1.788e-06	Bifunctional inhibitor/lipid-transfer protein/seed storage 2S albumin superfamily protein
At4g12545	0.1524	6.56168	10.0198	1.5274	0.002991	Bifunctional inhibitor/lipid-transfer protein/seed storage 2S albumin superfamily protein
At4g12550	0.0892	11.2108	21.6138	1.9284	8.026e-08	Auxin-Induced in Root cultures 1
At4g12700	0.1951	5.12558	3.5663	0.6958	8.295e-05	unknown protein; BEST Arabidopsis thaliana protein match is: unknown protein (TAIR:AT2G04280.1); Has 136 Blast hits to 136 proteins in 17 species: Archae - 0; Bacteria - 0; Metazoa - 0; Fungi - 0; Plants - 125; Viruses - 0; Other Eukaryotes - 11 (source: NCBI BLink).
At4g12710	0.3403	2.93858	5.3194	1.81	0.0004156	ARM repeat superfamily protein
At4g12720	0.6569	1.5223	22.5305	14.8009	0.008322	MutT/nudix family protein
At4g12850	0.433	2.30947	5.7343	2.4828	0.008455	Far-red impaired responsive (FAR1) family protein
At4g12870	10.1189	10.1189	0.2346	2.3739	0.009732	Gamma interferon responsive lysosomal thiol (GILT) reductase family protein
At4g13500	0.5569	1.79565	211.192	117.622	2.574e-11	unknown protein; FUNCTIONS IN: molecular_function unknown; INVOLVED IN: biological_process unknown; LOCATED IN: chloroplast; BEST Arabidopsis thaliana protein match is: unknown protein (TAIR:AT2G05310.1); Has 50 Blast hits to 50 proteins in 20 species: Archae - 0; Bacteria - 0; Metazoa - 0; Fungi - 0; Plants - 50; Viruses - 0; Other Eukaryotes - 0 (source: NCBI BLink).
At4g13770	1.7667	1.7667	107.054	189.131	3.572e-10	cytochrome P450, family 83, subfamily A, polypeptide 1
At4g13860	0.3183	3.14169	19.1723	6.1017	1.747e-12	RNA-binding (RRM/RBD/RNP motifs) family protein
At4g14010	0.6661	1.50128	29.7857	19.8398	0.006225	ralf-like 32
At4g14096	2.6955	2.6955	6.1082	16.4644	2.684e-08	F-box/RNI-like superfamily protein
At4g14100	0.496	2.01613	39.6131	19.6479	3.146e-05	transferases, transferring glycosyl groups
At4g15010	0.5857	1.70736	13.1738	7.7155	0.007504	Mitochondrial substrate carrier family protein
At4g15530	0.6646	1.50466	80.4332	53.4524	0.0003615	pyruvate orthophosphate dikinase
At4g15680	5.5498	5.5498	0.5738	3.1845	0.0003221	Thioredoxin superfamily protein
At4g15690	2.1665	2.1665	5.4266	11.7565	0.00149	Thioredoxin superfamily protein
At4g15760	1.5635	1.5635	172.312	269.406	4.246e-07	monooxygenase 1
At4g16146	2.1316	2.1316	35.7943	76.2975	1.899e-10	cAMP-regulated phosphoprotein 19-related protein
At4g16190	1.4082	1.4082	1202.13	1692.8	0.0001841	Papain family cysteine protease
At4g16260	0.3728	2.6824	17.2711	6.4382	2.705e-09	Glycosyl hydrolase superfamily protein
At4g16745	2.4673	2.4673	2.4597	6.0688	0.002338	Exostosin family protein
At4g16860	2.3465	2.3465	20.4662	48.0243	9.011e-14	Disease resistance protein (TIR-NBS-LRR class) family
At4g17340	0.5872	1.703	172.536	101.307	0.003052	tonoplast intrinsic protein 2;2
At4g17870	0.7218	1.38543	90.8975	65.613	0.004725	Polyketide cyclase/dehydrase and lipid transport superfamily protein
At4g18140	0.5126	1.95084	22.7555	11.6639	1.015e-05	SCP1-like small phosphatase 4b
At4g18205	2.8135	2.8135	8.1948	23.0561	1.899e-11	Nucleotide-sugar transporter family protein
At4g18610	0.1143	8.74891	2.543	0.2907	9.738e-05	Protein of unknown function (DUF640)
At4g19120	2.0913	2.0913	7.9253	16.5743	2.106e-05	S-adenosyl-L-methionine-dependent methyltransferases superfamily protein
At4g19200	1.3808	1.3808	174.544	241.016	0.0005947	proline-rich family protein
At4g19390	1.6796	1.6796	8.6203	14.4784	0.005425	Uncharacterised protein family (UPF0114)
At4g19410	1.4747	1.4747	84.7276	124.945	0.0001006	Pectinacetylesterase family protein
At4g19420	0.5407	1.84945	221.361	119.686	0.000222	Pectinacetylesterase family protein
At4g19540	2.2825	2.2825	9.2616	21.1398	2.719e-08	IND1(iron-sulfur protein required for NADH dehydrogenase)-like
At4g21510	1.4866	1.4866	26.4703	39.3506	0.003041	F-box family protein
At4g21770	0.5141	1.94515	10.1204	5.2032	0.006471	Pseudouridine synthase family protein
At4g21830	0.2554	3.91543	2.4924	0.6366	0.009732	methionine sulfoxide reductase B7
At4g21930	0.357	2.80112	10.4075	3.7155	1.004e-06	Protein of unknown function, DUF584
At4g22070	0.1811	5.52181	2.3222	0.4206	0.002294	WRKY DNA-binding protein 31
At4g22212	0.6058	1.65071	18.8845	11.4401	0.004912	Arabidopsis defensin-like protein
At4g22380	0.2988	3.34672	15.7689	4.7124	7.745e-11	Ribosomal protein L7Ae/L30e/S12e/Gadd45 family protein
At4g22485	1.6016	1.6016	16.3272	26.1498	0.003021	Bifunctional inhibitor/lipid-transfer protein/seed storage 2S albumin superfamily protein
At4g22513	2.8203	2.8203	2.3108	6.5171	0.0004313	Bifunctional inhibitor/lipid-transfer protein/seed storage 2S albumin superfamily protein
At4g22517	2.8937	2.8937	5.0265	14.545	1.173e-08	Bifunctional inhibitor/lipid-transfer protein/seed storage 2S albumin superfamily protein
At4g22570	0.4435	2.25479	93.7099	41.5642	3.369e-17	adenine phosphoribosyl transferase 3
At4g22666	0.2085	4.79616	3.0731	0.6407	0.005389	Bifunctional inhibitor/lipid-transfer protein/seed storage 2S albumin superfamily protein
At4g22690	1.6235	1.6235	69.9608	113.58	6.674e-07	cytochrome P450, family 706, subfamily A, polypeptide 1
At4g23180	1.6631	1.6631	13.643	22.689	0.005719	cysteine-rich RLK (RECEPTOR-like protein kinase) 10
At4g23230	5.081	5.081	0.501	2.5456	0.004383	cysteine-rich RLK (RECEPTOR-like protein kinase) 15
At4g23670	0.5589	1.78923	4133.69	2310.21	9.721e-09	Polyketide cyclase/dehydrase and lipid transport superfamily protein
At4g23680	0.4443	2.25073	258.62	114.915	3.111e-22	Polyketide cyclase/dehydrase and lipid transport superfamily protein
At4g23690	0.4752	2.10438	8.3992	3.9915	0.002978	Disease resistance-responsive (dirigent-like protein) family protein
At4g23885	0.3236	3.09023	14.8119	4.7927	2.575e-10	unknown protein; BEST Arabidopsis thaliana protein match is: unknown protein (TAIR:AT5G24165.1); Has 30201 Blast hits to 17322 proteins in 780 species: Archae - 12; Bacteria - 1396; Metazoa - 17338; Fungi - 3422; Plants - 5037; Viruses - 0; Other Eukaryotes - 2996 (source: NCBI BLink).
At4g24660	0.3692	2.70856	7.334	2.7074	6.559e-05	homeobox protein 22
At4g24700	0.7092	1.41004	48.1413	34.1403	0.009949	unknown protein; Has 20 Blast hits to 20 proteins in 7 species: Archae - 0; Bacteria - 0; Metazoa - 0; Fungi - 0; Plants - 20; Viruses - 0; Other Eukaryotes - 0 (source: NCBI BLink).
At4g24930	0.7146	1.39938	108.974	77.8752	0.002349	thylakoid lumenal 17.9 kDa protein, chloroplast
At4g26220	0.3222	3.10366	4.2823	1.3799	0.001611	S-adenosyl-L-methionine-dependent methyltransferases superfamily protein
At4g26466	16.6627	16.6627	0.1103	1.8379	0.0001754	lorelei
At4g26540	1.582	1.582	24.1743	38.2449	0.0006223	Leucine-rich repeat receptor-like protein kinase family protein
At4g26670	2.0288	2.0288	35.1193	71.2487	1.911e-12	Mitochondrial import inner membrane translocase subunit Tim17/Tim22/Tim23 family protein
At4g27130	1.4431	1.4431	38.2094	55.1399	0.002676	Translation initiation factor SUI1 family protein
At4g27300	1.6846	1.6846	25.8821	43.6004	0.005327	S-locus lectin protein kinase family protein
At4g27440	1.6439	1.6439	326.535	536.788	1.842e-09	protochlorophyllide oxidoreductase B
At4g27780	0.6282	1.59185	18.7191	11.7586	0.007055	acyl-CoA binding protein 2
At4g28020	2.0293	2.0293	3.5725	7.2498	0.007129	unknown protein; CONTAINS InterPro DOMAIN/s: Uncharacterised protein family UPF0066 (InterPro:IPR001378); Has 30201 Blast hits to 17322 proteins in 780 species: Archae - 12; Bacteria - 1396; Metazoa - 17338; Fungi - 3422; Plants - 5037; Viruses - 0; Other Eukaryotes - 2996 (source: NCBI BLink).
At4g28770	0.7165	1.39567	63.8519	45.7513	0.005394	Tetraspanin family protein
At4g28940	0.1608	6.21891	14.8454	2.3865	1.156e-19	Phosphorylase superfamily protein
At4g29020	1.7555	1.7555	20.4184	35.844	0.0004471	glycine-rich protein
At4g29270	0.5121	1.95274	26.3357	13.4858	0.0002382	HAD superfamily, subfamily IIIB acid phosphatase
At4g29590	0.6644	1.50512	31.7347	21.0842	0.004047	S-adenosyl-L-methionine-dependent methyltransferases superfamily protein
At4g29850	4.5353	4.5353	1.5936	7.2275	8.026e-08	Eukaryotic protein of unknown function (DUF872)
At4g29890	0.577	1.7331	17.4928	10.0927	0.00186	choline monooxygenase, putative (CMO-like)
At4g29930	0.2905	3.44234	4.8762	1.4163	0.0002895	basic helix-loop-helix (bHLH) DNA-binding superfamily protein
At4g30170	0.2061	4.85201	8.1281	1.6751	1.61e-05	Peroxidase family protein
At4g30190	0.6107	1.63747	155.488	94.9627	0.007663	H(+)-ATPase 2
At4g30450	0.396	2.52525	28.776	11.3965	3.648e-07	glycine-rich protein
At4g30460	0.4537	2.2041	16.6003	7.5314	1.839e-06	glycine-rich protein
At4g30560	0.2638	3.79075	3.0023	0.792	0.004599	cyclic nucleotide gated channel 9
At4g30650	1.6152	1.6152	71.7788	115.937	4.046e-06	Low temperature and salt responsive protein family
At4g30660	1.3148	1.3148	140.398	184.598	0.008234	Low temperature and salt responsive protein family
At4g30670	0.5002	1.9992	25.4707	12.7395	2.337e-05	Putative membrane lipoprotein
At4g30800	0.2746	3.64166	12.9894	3.5668	0.0001548	Nucleic acid-binding, OB-fold-like protein
At4g30810	0.3351	2.98418	29.7621	9.9734	1.739e-15	serine carboxypeptidase-like 29
At4g30910	0.4429	2.25785	16.0245	7.0967	7.612e-06	Cytosol aminopeptidase family protein
At4g30920	0.7169	1.39489	70.0421	50.2152	0.004708	Cytosol aminopeptidase family protein
At4g30960	0.7176	1.39353	408.639	293.226	0.0002255	SOS3-interacting protein 3
At4g31310	0.7237	1.38179	64.4157	46.6154	0.008081	AIG2-like (avirulence induced gene) family protein
At4g31390	0.4372	2.28728	35.4024	15.4776	8.243e-11	Protein kinase superfamily protein
At4g31730	0.4806	2.08073	12.1375	5.8335	0.0005466	glutamine dumper 1
At4g31870	0.3322	3.01023	33.5553	11.1482	0.0006685	glutathione peroxidase 7
At4g32440	0.22	4.54545	20.6166	4.5357	8.505e-20	Plant Tudor-like RNA-binding protein
At4g33050	1.9616	1.9616	12.7952	25.0996	2.302e-06	calmodulin-binding family protein
At4g33360	0.3682	0.3682	15.324	5.6426	5.892e-06	NAD(P)-binding Rossmann-fold superfamily protein
At4g33420	0.5503	1.81719	21.6716	11.9259	5.916e-05	Peroxidase superfamily protein
At4g33550	0.5134	1.9478	17.7456	9.1112	0.0001619	Bifunctional inhibitor/lipid-transfer protein/seed storage 2S albumin superfamily protein
At4g33660	0.659	1.51745	90.3268	59.5238	4.121e-05	unknown protein; Has 30201 Blast hits to 17322 proteins in 780 species: Archae - 12; Bacteria - 1396; Metazoa - 17338; Fungi - 3422; Plants - 5037; Viruses - 0; Other Eukaryotes - 2996 (source: NCBI BLink).
At4g33980	3.5847	3.5847	1.1291	4.0475	0.0008002	BEST Arabidopsis thaliana protein match is: cold regulated gene 27 (TAIR:AT5G42900.2); Has 30201 Blast hits to 17322 proteins in 780 species: Archae - 12; Bacteria - 1396; Metazoa - 17338; Fungi - 3422; Plants - 5037; Viruses - 0; Other Eukaryotes - 2996 (source: NCBI BLink).
At4g34135	2.5936	2.5936	5.1163	13.2695	7.404e-05	UDP-glucosyltransferase 73B2
At4g34140	0.5725	1.74672	25.101	14.3708	0.0003934	D111/G-patch domain-containing protein
At4g34230	0.7286	1.3725	75.2305	54.8157	0.007115	cinnamyl alcohol dehydrogenase 5
At4g34600	0.6353	1.57406	52.6568	33.4526	0.000841	unknown protein; FUNCTIONS IN: molecular_function unknown; INVOLVED IN: pollen tube growth; LOCATED IN: endomembrane system; EXPRESSED IN: 11 plant structures; EXPRESSED DURING: M germinated pollen stage, LP.04 four leaves visible, 4 anthesis, petal differentiation and expansion stage; BEST Arabidopsis thaliana protein match is: unknown protein (TAIR:AT2G16385.1); Has 17 Blast hits to 17 proteins…
At4g34950	2.5519	2.5519	10.6473	27.1711	1.561e-11	Major facilitator superfamily protein
At4g35350	0.4361	2.29305	9.4206	4.1081	0.001874	xylem cysteine peptidase 1
At4g35410	0.5222	1.91498	13.9532	7.2863	0.001035	Clathrin adaptor complex small chain family protein
At4g36140	0.4885	2.04708	8.8954	4.3456	0.003334	disease resistance protein (TIR-NBS-LRR class), putative
At4g36940	0.4563	2.19154	7.814	3.5659	0.001509	nicotinate phosphoribosyltransferase 1
At4g36970	1.5402	1.5402	15.2173	23.4377	0.004522	Remorin family protein
At4g36988	0.5599	1.78603	27.8273	15.5812	2.564e-05	conserved peptide upstream open reading frame 49
At4g37010	0.3243	3.08356	14.5495	4.7191	2.723e-09	centrin 2
At4g37040	0.4238	2.3596	49.9318	21.1595	6.209e-06	methionine aminopeptidase 1D
At4g37070	0.1844	5.42299	6.8353	1.2604	2.862e-07	Acyl transferase/acyl hydrolase/lysophospholipase superfamily protein
At4g37370	2.2646	2.2646	2.5846	5.8531	0.00525	cytochrome P450, family 81, subfamily D, polypeptide 8
At4g37410	0.3529	2.83366	94.9204	33.4958	1.997e-05	cytochrome P450, family 81, subfamily F, polypeptide 4
At4g37700	0.3323	3.00933	5.1732	1.7193	0.0008225	unknown protein; Has 64 Blast hits to 64 proteins in 11 species: Archae - 0; Bacteria - 0; Metazoa - 0; Fungi - 0; Plants - 64; Viruses - 0; Other Eukaryotes - 0 (source: NCBI BLink).
At4g38080	0.2573	3.88651	19.0044	4.8892	2.232e-05	hydroxyproline-rich glycoprotein family protein
At4g38225	0.5744	1.74095	122.714	70.4842	1.168e-08	unknown protein; FUNCTIONS IN: molecular_function unknown; INVOLVED IN: biological_process unknown; LOCATED IN: chloroplast; EXPRESSED IN: 21 plant structures; EXPRESSED DURING: 13 growth stages; Has 30201 Blast hits to 17322 proteins in 780 species: Archae - 12; Bacteria - 1396; Metazoa - 17338; Fungi - 3422; Plants - 5037; Viruses - 0; Other Eukaryotes - 2996 (source: NCBI BLink).
At4g39090	1.357	1.357	805.894	1093.62	0.001035	Papain family cysteine protease
At4g39260	1.465	1.465	491.452	719.97	3.506e-06	cold, circadian rhythm, and RNA binding 1
At4g39710	0.6795	1.47167	97.7714	66.438	0.0002634	FK506-binding protein 16-2
At4g39880	0.3486	2.86862	19.8762	6.9298	3.507e-11	Ribosomal protein L23/L15e family protein
At4g40060	0.6794	1.47189	80.8657	54.9386	0.0004538	homeobox protein 16
At5g01220	1.5856	1.5856	108.78	172.48	0.008997	sulfoquinovosyldiacylglycerol 2
At5g01480	4.3012	4.3012	1.2394	5.3309	6.813e-06	Cysteine/Histidine-rich C1 domain family protein
At5g01650	0.6583	1.51906	112.236	73.8903	1.387e-05	Tautomerase/MIF superfamily protein
At5g02090	0.3938	2.53936	13.2719	5.2264	3.259e-06	unknown protein; Has 30 Blast hits to 30 proteins in 10 species: Archae - 0; Bacteria - 0; Metazoa - 0; Fungi - 0; Plants - 30; Viruses - 0; Other Eukaryotes - 0 (source: NCBI BLink).
At5g02120	0.6621	1.51035	577.847	382.607	1.213e-06	one helix protein
At5g02160	1.3001	1.3001	1254.05	1630.45	0.002726	unknown protein; FUNCTIONS IN: molecular_function unknown; INVOLVED IN: biological_process unknown; LOCATED IN: chloroplast thylakoid membrane; EXPRESSED IN: 23 plant structures; EXPRESSED DURING: 13 growth stages; Has 121 Blast hits to 121 proteins in 17 species: Archae - 0; Bacteria - 0; Metazoa - 0; Fungi - 0; Plants - 121; Viruses - 0; Other Eukaryotes - 0 (source: NCBI BLink).
At5g02760	1.4844	1.4844	23.4943	34.8738	0.003434	Protein phosphatase 2C family protein
At5g03050	0.6016	1.66223	18.4241	11.0841	0.005019	unknown protein; Has 33 Blast hits to 33 proteins in 10 species: Archae - 0; Bacteria - 0; Metazoa - 0; Fungi - 0; Plants - 33; Viruses - 0; Other Eukaryotes - 0 (source: NCBI BLink).
At5g03190	0.5989	1.66973	35.0481	20.992	0.0001213	conserved peptide upstream open reading frame 47
At5g03560	0.3614	2.76702	31.9571	11.5483	2.51e-14	Tetratricopeptide repeat (TPR)-like superfamily protein
At5g03630	1.4138	1.4138	36.1111	51.054	0.007625	Pyridine nucleotide-disulphide oxidoreductase family protein
At5g04080	0.6441	1.55255	49.8138	32.0855	0.0003221	unknown protein; FUNCTIONS IN: molecular_function unknown; INVOLVED IN: biological_process unknown; LOCATED IN: plasma membrane; EXPRESSED IN: 16 plant structures; EXPRESSED DURING: 9 growth stages; Has 115 Blast hits to 115 proteins in 16 species: Archae - 0; Bacteria - 0; Metazoa - 0; Fungi - 5; Plants - 110; Viruses - 0; Other Eukaryotes - 0 (source: NCBI BLink).
At5g04120	0.0648	15.4321	6.0936	0.3951	2.677e-07	Phosphoglycerate mutase family protein
At5g04820	1.6799	1.6799	11.8432	19.8952	0.003078	ovate family protein 13
At5g04900	0.4532	2.20653	17.1354	7.766	3.685e-06	NYC1-like
At5g05360	0.6881	1.45328	35.8095	24.6391	0.009891	unknown protein; INVOLVED IN: biological_process unknown; LOCATED IN: chloroplast; BEST Arabidopsis thaliana protein match is: unknown protein (TAIR:AT2G38450.1); Has 84 Blast hits to 84 proteins in 24 species: Archae - 0; Bacteria - 8; Metazoa - 0; Fungi - 0; Plants - 73; Viruses - 0; Other Eukaryotes - 3 (source: NCBI BLink).
At5g05365	3.2237	3.2237	1.6936	5.4597	0.00023	Heavy metal transport/detoxification superfamily protein
At5g05710	1.5183	1.5183	28.0269	42.5532	0.0004591	Pleckstrin homology (PH) domain superfamily protein
At5g05890	1.6155	1.6155	12.9755	20.9623	0.003036	UDP-Glycosyltransferase superfamily protein
At5g05960	0.3664	2.72926	50.3479	18.4475	9.705e-19	Bifunctional inhibitor/lipid-transfer protein/seed storage 2S albumin superfamily protein
At5g05965	3.055	3.055	1.9409	5.9294	0.001579	unknown protein; FUNCTIONS IN: molecular_function unknown; INVOLVED IN: biological_process unknown; LOCATED IN: chloroplast; BEST Arabidopsis thaliana protein match is: unknown protein (TAIR:AT2G39855.2); Has 30201 Blast hits to 17322 proteins in 780 species: Archae - 12; Bacteria - 1396; Metazoa - 17338; Fungi - 3422; Plants - 5037; Viruses - 0; Other Eukaryotes - 2996 (source: NCBI BLink).
At5g06130	1.4028	1.4028	48.7475	68.3846	0.003607	chaperone protein dnaJ-related
At5g06180	0.1155	8.65801	7.7967	0.9004	5.415e-14	Protein of unknown function (DUF1022)
At5g06280	0.6164	1.62232	26.0533	16.06	0.001566	unknown protein; BEST Arabidopsis thaliana protein match is: unknown protein (TAIR:AT3G52520.1); Has 1807 Blast hits to 1807 proteins in 277 species: Archae - 0; Bacteria - 0; Metazoa - 736; Fungi - 347; Plants - 385; Viruses - 0; Other Eukaryotes - 339 (source: NCBI BLink).
At5g06510	0.4745	2.10748	6.9876	3.3158	0.007663	nuclear factor Y, subunit A10
At5g06530	0.6947	1.43947	58.3206	40.517	0.001503	ABC-2 type transporter family protein
At5g06660	0.5168	1.93498	29.0613	15.0178	9.153e-07	Protein of unknown function DUF106, transmembrane
At5g06690	1.8526	1.8526	16.1341	29.8894	2.339e-06	WCRKC thioredoxin 1
At5g06820	7.8243	7.8243	0.2675	2.093	0.001405	STRUBBELIG-receptor family 2
At5g06860	1.5165	1.5165	22.7963	34.5713	0.004507	polygalacturonase inhibiting protein 1
At5g07580	1.4101	1.4101	50.9726	71.8761	0.003176	Integrase-type DNA-binding superfamily protein
At5g07920	0.5112	1.95618	10.984	5.6148	0.003844	diacylglycerol kinase1
At5g08240	0.4866	2.05508	17.1206	8.3309	1.799e-05	unknown protein; BEST Arabidopsis thaliana protein match is: unknown protein (TAIR:AT5G23160.1); Has 69 Blast hits to 69 proteins in 10 species: Archae - 0; Bacteria - 1; Metazoa - 0; Fungi - 0; Plants - 68; Viruses - 0; Other Eukaryotes - 0 (source: NCBI BLink).
At5g08335	2.3547	2.3547	9.267	21.8208	1.724e-08	Isoprenylcysteine carboxyl methyltransferase (ICMT) family
At5g08400	0.3554	2.81373	14.9882	5.3275	1.643e-07	Protein of unknown function (DUF3531)
At5g09220	0.5374	1.86081	66.9647	35.9835	0.005394	amino acid permease 2
At5g09440	1.6345	1.6345	28.1188	45.96	4.252e-05	EXORDIUM like 4
At5g09570	3.5433	3.5433	0.8065	2.8577	0.003037	Cox19-like CHCH family protein
At5g10140	26.7921	26.7921	3.3095	88.6685	3.428e-139	K-box region and MADS-box transcription factor family protein
At5g10230	0.0996	10.0402	2.1687	0.216	0.0001559	annexin 7
At5g10430	0.5933	1.68549	21.2298	12.595	0.002112	arabinogalactan protein 4
At5g10625	1.8592	1.8592	7.5197	13.9804	0.0007803	BEST Arabidopsis thaliana protein match is: flowering promoting factor 1 (TAIR:AT5G24860.1); Has 35333 Blast hits to 34131 proteins in 2444 species: Archae - 798; Bacteria - 22429; Metazoa - 974; Fungi - 991; Plants - 531; Viruses - 0; Other Eukaryotes - 9610 (source: NCBI BLink).
At5g10700	0.2848	3.51124	6.1765	1.759	0.003176	Peptidyl-tRNA hydrolase II (PTH2) family protein
At5g10930	0.5199	1.92345	48.8146	25.3792	0.0004587	CBL-interacting protein kinase 5
At5g11070	1.6028	1.6028	30.3577	48.6571	0.001598	unknown protein; Has 1807 Blast hits to 1807 proteins in 277 species: Archae - 0; Bacteria - 0; Metazoa - 736; Fungi - 347; Plants - 385; Viruses - 0; Other Eukaryotes - 339 (source: NCBI BLink).
At5g11150	1.606	1.606	14.8416	23.8362	0.002421	vesicle-associated membrane protein 713
At5g11600	1.527	1.527	21.4025	32.6819	0.001205	unknown protein; FUNCTIONS IN: molecular_function unknown; INVOLVED IN: biological_process unknown; LOCATED IN: chloroplast; EXPRESSED IN: 20 plant structures; EXPRESSED DURING: 11 growth stages; BEST Arabidopsis thaliana protein match is: unknown protein (TAIR:AT1G19990.1); Has 1807 Blast hits to 1807 proteins in 277 species: Archae - 0; Bacteria - 0; Metazoa - 736; Fungi - 347; Plants - 385; Vi…
At5g12110	0.3666	2.72777	42.9832	15.7592	1.076e-05	Glutathione S-transferase, C-terminal-like;Translation elongation factor EF1B/ribosomal protein S6
At5g12860	0.7521	1.32961	155.038	116.603	0.005941	dicarboxylate transporter 1
At5g13510	0.6811	1.46821	152.556	103.911	6.463e-05	Ribosomal protein L10 family protein
At5g14200	1.5764	1.5764	44.8188	70.6528	0.0004081	isopropylmalate dehydrogenase 1
At5g14450	0.5379	1.85908	11.5894	6.2344	0.004077	GDSL-like Lipase/Acylhydrolase superfamily protein
At5g14460	0.423	2.36407	26.0547	11.0217	1.683e-09	Pseudouridine synthase family protein
At5g14920	2.3104	2.3104	29.3552	67.8209	1.129e-06	Gibberellin-regulated family protein
At5g15230	1.3952	1.3952	115.565	161.237	0.002545	GAST1 protein homolog 4
At5g15500	0.572	1.74825	20.3746	11.6551	0.0003397	Ankyrin repeat family protein
At5g15600	0.3566	2.80426	6.8711	2.4503	0.0001146	SPIRAL1-like4
At5g15850	0.6277	1.59312	106.224	66.6809	3.378e-06	CONSTANS-like 1
At5g15948	0.4208	2.37643	45.6197	19.1951	7.99e-14	conserved peptide upstream open reading frame 10
At5g15970	2.4792	2.4792	446.902	1107.96	2.698e-14	stress-responsive protein (KIN2) / stress-induced protein (KIN2) / cold-responsive protein (COR6.6) / cold-regulated protein (COR6.6)
At5g16380	1.7078	1.7078	15.1831	25.9293	0.0001489	Protein of unknown function, DUF538
At5g16780	0.3946	2.53421	8.0714	3.1849	0.0004244	SART-1 family
At5g16940	0.5045	1.98216	14.5481	7.3395	0.0005146	carbon-sulfur lyases
At5g16970	1.6112	1.6112	130.996	211.058	1.031e-07	alkenal reductase
At5g17330	0.5608	1.78317	29.7408	16.6785	2.243e-05	glutamate decarboxylase
At5g17530	0.1388	7.20461	26.9595	3.7412	3.174e-35	phosphoglucosamine mutase family protein
At5g18150	0.5788	1.72771	50.0453	28.967	0.0003799	Methyltransferase-related protein
At5g18190	0.4537	2.2041	27.164	12.3231	6.555e-08	Protein kinase family protein
At5g18540	1.568	1.568	11.5811	18.1588	0.009362	unknown protein; Has 2026 Blast hits to 792 proteins in 129 species: Archae - 2; Bacteria - 12; Metazoa - 1126; Fungi - 267; Plants - 292; Viruses - 0; Other Eukaryotes - 327 (source: NCBI BLink).
At5g19151	0.4538	2.20361	10.54	4.7826	0.0003276	unknown protein; FUNCTIONS IN: molecular_function unknown; INVOLVED IN: biological_process unknown; LOCATED IN: endomembrane system; Has 30201 Blast hits to 17322 proteins in 780 species: Archae - 12; Bacteria - 1396; Metazoa - 17338; Fungi - 3422; Plants - 5037; Viruses - 0; Other Eukaryotes - 2996 (source: NCBI BLink).
At5g19240	2.3354	2.3354	19.053	44.4956	0.005	Glycoprotein membrane precursor GPI-anchored
At5g19250	1.5285	1.5285	49.3772	75.4752	0.0002962	Glycoprotein membrane precursor GPI-anchored
At5g19850	0.4612	2.16826	71.7913	33.113	4.148e-14	alpha/beta-Hydrolases superfamily protein
At5g20080	0.6496	1.53941	22.5676	14.6602	0.008493	FAD/NAD(P)-binding oxidoreductase
At5g20230	1.9939	1.9939	101.122	201.627	5.684e-06	blue-copper-binding protein
At5g20630	1.7574	1.7574	91.0365	159.988	9.615e-06	germin 3
At5g20935	0.5213	1.91828	16.0466	8.3656	0.0001525	unknown protein; CONTAINS InterPro DOMAIN/s: Protein of unknown function DUF3148 (InterPro:IPR021495); Has 30201 Blast hits to 17322 proteins in 780 species: Archae - 12; Bacteria - 1396; Metazoa - 17338; Fungi - 3422; Plants - 5037; Viruses - 0; Other Eukaryotes - 2996 (source: NCBI BLink).
At5g20980	0.3859	2.59134	5.2618	2.0307	0.002349	methionine synthase 3
At5g22060	0.6331	1.57953	24.221	15.3344	0.002477	DNAJ homologue 2
At5g22300	0.52	1.92308	27.9142	14.5148	0.001216	nitrilase 4
At5g22580	2.2515	2.2515	62.9903	141.824	1.045e-19	Stress responsive A/B Barrel Domain
At5g22620	0.109	9.17431	38.0527	4.1461	5.504e-53	phosphoglycerate/bisphosphoglycerate mutase family protein
At5g22820	0.1707	5.85823	6.4772	1.1055	1.173e-08	ARM repeat superfamily protein
At5g22840	0.318	3.14465	4.5793	1.4564	0.001015	Protein kinase superfamily protein
At5g22860	0.5698	1.755	13.146	7.4904	0.005621	Serine carboxypeptidase S28 family protein
At5g23010	1.4752	1.4752	110.681	163.278	0.0001181	methylthioalkylmalate synthase 1
At5g23020	2.4608	2.4608	2.0739	5.1034	0.007347	2-isopropylmalate synthase 2
At5g23660	1.6797	1.6797	26.7266	44.8937	4.993e-06	homolog of Medicago truncatula MTN3
At5g23750	0.5187	1.9279	86.7731	45.0115	6.278e-11	Remorin family protein
At5g23830	0.3884	2.57467	16.6122	6.4519	1.074e-05	MD-2-related lipid recognition domain-containing protein
At5g23840	0.3903	2.56213	5.2867	2.0634	0.002302	MD-2-related lipid recognition domain-containing protein
At5g24150	0.5267	1.89861	260.884	137.412	0.000775	FAD/NAD(P)-binding oxidoreductase family protein
At5g24155	0.4146	2.41196	55.2158	22.8934	1.334e-07	FAD/NAD(P)-binding oxidoreductase family protein
At5g24470	3.2695	3.2695	24.4197	79.8398	2.539e-29	pseudo-response regulator 5
At5g24490	1.4935	1.4935	295.1	440.738	2.984e-05	30S ribosomal protein, putative
At5g24510	7.5083	7.5083	1.284	9.6406	1.757e-11	60S acidic ribosomal protein family
At5g24610	1.9633	1.9633	17.0043	33.385	5.541e-07	unknown protein; BEST Arabidopsis thaliana protein match is: unknown protein (TAIR:AT3G49550.1); Has 1807 Blast hits to 1807 proteins in 277 species: Archae - 0; Bacteria - 0; Metazoa - 736; Fungi - 347; Plants - 385; Viruses - 0; Other Eukaryotes - 339 (source: NCBI BLink).
At5g24620	0.4763	2.09952	46.8023	22.2896	1.16e-10	Pathogenesis-related thaumatin superfamily protein
At5g24980	0.6191	1.61525	24.3667	15.0848	0.002303	unknown protein; FUNCTIONS IN: molecular_function unknown; INVOLVED IN: biological_process unknown; LOCATED IN: endomembrane system; BEST Arabidopsis thaliana protein match is: unknown protein (TAIR:AT5G10745.1); Has 32 Blast hits to 32 proteins in 10 species: Archae - 0; Bacteria - 0; Metazoa - 0; Fungi - 0; Plants - 32; Viruses - 0; Other Eukaryotes - 0 (source: NCBI BLink).
At5g25190	1.9356	1.9356	5.3596	10.3738	0.006222	Integrase-type DNA-binding superfamily protein
At5g25210	2.0127	2.0127	22.1994	44.6812	0.0002551	unknown protein; BEST Arabidopsis thaliana protein match is: unknown protein (TAIR:AT4G32030.1); Has 30201 Blast hits to 17322 proteins in 780 species: Archae - 12; Bacteria - 1396; Metazoa - 17338; Fungi - 3422; Plants - 5037; Viruses - 0; Other Eukaryotes - 2996 (source: NCBI BLink).
At5g25250	6.9262	6.9262	0.2641	1.8292	0.005673	SPFH/Band 7/PHB domain-containing membrane-associated protein family
At5g25450	0.5339	1.87301	21.4299	11.4414	0.003436	Cytochrome bd ubiquinol oxidase, 14kDa subunit
At5g25460	1.5253	1.5253	203.848	310.923	7.712e-07	Protein of unknown function, DUF642
At5g25570	0.1548	6.45995	4.9666	0.7688	1.085e-07	unknown protein; Has 30201 Blast hits to 17322 proteins in 780 species: Archae - 12; Bacteria - 1396; Metazoa - 17338; Fungi - 3422; Plants - 5037; Viruses - 0; Other Eukaryotes - 2996 (source: NCBI BLink).
At5g25752	0.5843	1.71145	37.3581	21.8286	1.485e-05	rhomboid-like protein 11
At5g25900	1.6002	1.6002	21.8118	34.9028	0.0002326	GA requiring 3
At5g26260	0.3111	3.2144	59.8011	18.6025	1.544e-10	TRAF-like family protein
At5g26270	1.8755	1.8755	16.6185	31.1681	0.001698	unknown protein; Has 1807 Blast hits to 1807 proteins in 277 species: Archae - 0; Bacteria - 0; Metazoa - 736; Fungi - 347; Plants - 385; Viruses - 0; Other Eukaryotes - 339 (source: NCBI BLink).
At5g26280	0.5014	1.99442	133.91	67.1466	0.001682	TRAF-like family protein
At5g26290	0.3913	2.55558	9.6491	3.7759	2.699e-05	TRAF-like family protein
At5g26340	1.6508	1.6508	22.5466	37.2205	0.0001193	Major facilitator superfamily protein
At5g26570	1.6746	1.6746	31.6916	53.0712	5.037e-06	catalytics;carbohydrate kinases;phosphoglucan, water dikinases
At5g27560	0.5055	1.97824	82.1045	41.5048	8.614e-12	Domain of unknown function (DUF1995)
At5g28030	0.3543	2.82247	8.4579	2.9967	0.0007407	L-cysteine desulfhydrase 1
At5g35100	0.7283	1.37306	124.508	90.6823	0.001358	Cyclophilin-like peptidyl-prolyl cis-trans isomerase family protein
At5g35320	0.6395	1.56372	19.934	12.7471	0.007608	unknown protein; Has 1807 Blast hits to 1807 proteins in 277 species: Archae - 0; Bacteria - 0; Metazoa - 736; Fungi - 347; Plants - 385; Viruses - 0; Other Eukaryotes - 339 (source: NCBI BLink).
At5g35735	1.9702	1.9702	30.1725	59.4473	2.045e-09	Auxin-responsive family protein
At5g36130	0.084	11.9048	2.045	0.1718	0.0009525	Cytochrome P450 superfamily protein
At5g36910	1.5502	1.5502	231.4	358.711	1.558e-06	thionin 2.2
At5g37300	0.2017	4.95786	2.365	0.4771	0.004211	O-acyltransferase (WSD1-like) family protein
At5g37740	0.6829	1.46434	34.0888	23.2791	0.007596	Calcium-dependent lipid-binding (CaLB domain) family protein
At5g37780	1.4248	1.4248	73.584	104.841	0.000543	calmodulin 1
At5g37990	0.1825	5.47945	88.9551	16.2365	0.0006316	S-adenosyl-L-methionine-dependent methyltransferases superfamily protein
At5g38000	0.3698	2.70416	4.2935	1.5877	0.003196	Zinc-binding dehydrogenase family protein
At5g38020	0.2902	3.4459	25.0559	7.2702	5.189e-14	S-adenosyl-L-methionine-dependent methyltransferases superfamily protein
At5g38030	0.388	2.57732	20.9361	8.1242	4.507e-10	MATE efflux family protein
At5g38140	0.305	3.27869	10.0345	3.0609	0.005299	nuclear factor Y, subunit C12
At5g38420	0.593	1.68634	3019.1	1790.18	0.006795	Ribulose bisphosphate carboxylase (small chain) family protein
At5g38850	0.2131	4.69263	9.0143	1.9213	2.575e-10	Disease resistance protein (TIR-NBS-LRR class)
At5g39250	0.3083	3.24359	4.1244	1.2714	0.003165	F-box family protein
At5g39600	0.3965	2.52207	19.9687	7.918	1.085e-08	CONTAINS InterPro DOMAIN/s: Ribosomal protein L53, mitochondrial (InterPro:IPR019716); Has 50 Blast hits to 50 proteins in 19 species: Archae - 0; Bacteria - 0; Metazoa - 6; Fungi - 0; Plants - 42; Viruses - 0; Other Eukaryotes - 2 (source: NCBI BLink).
At5g40730	0.3641	2.7465	28.9355	10.5344	0.0005108	arabinogalactan protein 24
At5g40960	0.2537	3.94166	9.161	2.324	0.003381	Protein of unknown function (DUF 3339)
At5g41870	0.1465	6.82594	8.8535	1.2973	9.115e-11	Pectin lyase-like superfamily protein
At5g42060	1.5019	1.5019	23.6016	35.4475	0.002379	DEK, chromatin associated protein
At5g42070	0.3972	2.51762	55.3642	21.9882	1.008e-16	unknown protein; FUNCTIONS IN: molecular_function unknown; INVOLVED IN: biological_process unknown; LOCATED IN: chloroplast thylakoid membrane, chloroplast; EXPRESSED IN: 21 plant structures; EXPRESSED DURING: 13 growth stages; Has 30201 Blast hits to 17322 proteins in 780 species: Archae - 12; Bacteria - 1396; Metazoa - 17338; Fungi - 3422; Plants - 5037; Viruses - 0; Other Eukaryotes - 2996 (so…
At5g42300	0.6378	1.56789	150.475	95.9652	1.277e-06	ubiquitin-like protein 5
At5g42580	0.2887	3.4638	5.5184	1.5931	0.0004424	cytochrome P450, family 705, subfamily A, polypeptide 12
At5g42590	0.11	9.09091	5.8495	0.6434	1.23e-10	cytochrome P450, family 71, subfamily A, polypeptide 16
At5g42600	0.0946	10.5708	11.3424	1.0727	1.151e-16	marneral synthase
At5g42650	1.6211	1.6211	103.119	167.165	0.005945	allene oxide synthase
At5g42800	5.9815	5.9815	0.3346	2.0014	0.004804	dihydroflavonol 4-reductase
At5g42825	1.7527	1.7527	173.97	304.917	2.624e-08	unknown protein; Has 35333 Blast hits to 34131 proteins in 2444 species: Archae - 798; Bacteria - 22429; Metazoa - 974; Fungi - 991; Plants - 531; Viruses - 0; Other Eukaryotes - 9610 (source: NCBI BLink).
At5g42900	3.1297	3.1297	1.3157	4.1177	0.002274	cold regulated gene 27
At5g42965	4.0999	4.0999	0.7206	2.9544	0.003464	Polynucleotidyl transferase, ribonuclease H-like superfamily protein
At5g43180	0.1173	8.52515	2.5489	0.299	7.745e-05	Protein of unknown function, DUF599
At5g43350	0.3997	2.50188	34.1796	13.6617	6.178e-05	phosphate transporter 1;1
At5g43440	1.6903	1.6903	21.755	36.7734	6.9e-05	2-oxoglutarate (2OG) and Fe(II)-dependent oxygenase superfamily protein
At5g43580	0.324	3.08642	69.5887	22.5494	7.853e-11	Serine protease inhibitor, potato inhibitor I-type family protein
At5g43780	0.7357	1.35925	75.2862	55.3894	0.004283	Pseudouridine synthase/archaeosine transglycosylase-like family protein
At5g44340	1.7164	1.7164	32.7791	56.2624	6.109e-06	tubulin beta chain 4
At5g44380	0.3922	2.54972	23.4082	9.1813	0.0005375	FAD-binding Berberine family protein
At5g44520	0.6852	1.45943	40.4666	27.7284	0.005202	NagB/RpiA/CoA transferase-like superfamily protein
At5g44610	0.3141	3.1837	19.2588	6.0489	4.503e-08	microtubule-associated protein 18
At5g44680	1.5321	1.5321	65.3846	100.177	0.001172	DNA glycosylase superfamily protein
At5g44920	0.3846	2.6001	5.1741	1.99	0.001978	Toll-Interleukin-Resistance (TIR) domain family protein
At5g45360	0.5692	1.75685	32.1618	18.305	5.224e-05	F-box family protein
At5g45750	1.8074	1.8074	20.6339	37.293	6.109e-06	RAB GTPase homolog A1C
At5g45930	0.5999	1.66694	66.6077	39.9593	7.612e-06	magnesium chelatase i2
At5g45940	0.6385	1.56617	29.6334	18.9195	0.002192	nudix hydrolase homolog 11
At5g46330	2.387	2.387	4.022	9.6004	6.946e-05	Leucine-rich receptor-like protein kinase family protein
At5g46710	1.6105	1.6105	22.3992	36.0733	0.002001	PLATZ transcription factor family protein
At5g46890	0.0983	10.1729	10.167	0.9998	7.352e-05	Bifunctional inhibitor/lipid-transfer protein/seed storage 2S albumin superfamily protein
At5g46900	0.1591	6.28536	10.0607	1.6004	0.0004583	Bifunctional inhibitor/lipid-transfer protein/seed storage 2S albumin superfamily protein
At5g47110	1.733	1.733	145.023	251.325	1.818e-10	Chlorophyll A-B binding family protein
At5g47500	0.6544	1.52812	39.6017	25.9152	0.0006149	Pectin lyase-like superfamily protein
At5g47635	4.0724	4.0724	0.8379	3.4123	0.001858	Pollen Ole e 1 allergen and extensin family protein
At5g47650	0.4296	2.32775	19.1246	8.216	1.509e-07	nudix hydrolase homolog 2
At5g47750	0.5888	1.69837	27.6899	16.3028	0.0004242	D6 protein kinase like 2
At5g47950	0.1319	7.5815	4.5396	0.5988	1.193e-06	HXXXD-type acyl-transferase family protein
At5g47990	0.1645	6.07903	104.556	17.203	2.422e-16	cytochrome P450, family 705, subfamily A, polypeptide 5
At5g48000	0.2924	3.41997	29.2915	8.5649	3.619e-08	cytochrome P450, family 708, subfamily A, polypeptide 2
At5g48010	0.2897	3.45185	48.9813	14.1909	7.357e-06	thalianol synthase 1
At5g48250	3.3158	3.3158	3.8918	12.9045	3.188e-09	B-box type zinc finger protein with CCT domain
At5g48485	0.6737	1.48434	81.9405	55.2005	0.0001665	Bifunctional inhibitor/lipid-transfer protein/seed storage 2S albumin superfamily protein
At5g48960	1.417	1.417	24.6239	34.8915	0.009341	HAD-superfamily hydrolase, subfamily IG, 5'-nucleotidase
At5g49015	1.7149	1.7149	8.7578	15.0185	0.009949	Expressed protein
At5g49060	0.453	2.20751	7.3001	3.307	0.004687	Heat shock protein DnaJ, N-terminal with domain of unknown function (DUF1977)
At5g49730	0.7707	1.29752	954.921	735.931	0.0057	ferric reduction oxidase 6
At5g49740	0.7663	1.30497	384.842	294.904	0.007177	ferric reduction oxidase 7
At5g50200	2.8157	2.8157	3.6601	10.3056	1.015e-05	nitrate transmembrane transporters
At5g50335	3.3714	3.3714	9.2427	31.1608	0.008394	unknown protein; Has 30201 Blast hits to 17322 proteins in 780 species: Archae - 12; Bacteria - 1396; Metazoa - 17338; Fungi - 3422; Plants - 5037; Viruses - 0; Other Eukaryotes - 2996 (source: NCBI BLink).
At5g51890	0.6882	1.45307	34.3342	23.6273	0.005302	Peroxidase superfamily protein
At5g52570	0.4473	2.23564	21.627	9.6745	9.732e-08	beta-carotene hydroxylase 2
At5g52640	0.451	2.21729	9.5499	4.3068	0.0003312	heat shock protein 90.1
At5g52750	2.2569	2.2569	2.5656	5.7903	0.009119	Heavy metal transport/detoxification superfamily protein
At5g52780	0.5214	1.91791	66.8176	34.8388	2.914e-09	Protein of unknown function (DUF3464)
At5g53110	0.2846	3.5137	4.2638	1.2135	0.0006047	RING/U-box superfamily protein
At5g53250	0.1503	6.65336	3.113	0.468	0.001783	arabinogalactan protein 22
At5g54130	0.5627	1.77715	26.663	15.0038	0.006787	Calcium-binding endonuclease/exonuclease/phosphatase family
At5g54240	3.5057	3.5057	2.5396	8.9031	3.656e-07	Protein of unknown function (DUF1223)
At5g54810	1.5263	1.5263	33.5309	51.1783	0.0006255	tryptophan synthase beta-subunit 1
At5g54960	1.4079	1.4079	40.6773	57.2679	0.004599	pyruvate decarboxylase-2
At5g55120	0.6174	1.6197	23.2313	14.3421	0.0029	galactose-1-phosphate guanylyltransferase (GDP)s;GDP-D-glucose phosphorylases;quercetin 4'-O-glucosyltransferases
At5g57340	0.6184	1.61708	29.0797	17.9817	0.0007522	unknown protein; Has 30201 Blast hits to 17322 proteins in 780 species: Archae - 12; Bacteria - 1396; Metazoa - 17338; Fungi - 3422; Plants - 5037; Viruses - 0; Other Eukaryotes - 2996 (source: NCBI BLink).
At5g57345	0.7249	1.3795	482.075	349.446	0.0005947	unknown protein; Has 30201 Blast hits to 17322 proteins in 780 species: Archae - 12; Bacteria - 1396; Metazoa - 17338; Fungi - 3422; Plants - 5037; Viruses - 0; Other Eukaryotes - 2996 (source: NCBI BLink).
At5g57565	0.3516	2.84414	15.1386	5.3226	2.9e-08	Protein kinase superfamily protein
At5g57625	0.283	3.53357	4.1334	1.1698	0.0005709	CAP (Cysteine-rich secretory proteins, Antigen 5, and Pathogenesis-related 1 protein) superfamily protein
At5g58070	0.7241	1.38102	379.846	275.052	0.0004424	temperature-induced lipocalin
At5g58250	0.6621	1.51035	238.162	157.699	5.684e-06	unknown protein; FUNCTIONS IN: molecular_function unknown; INVOLVED IN: biological_process unknown; LOCATED IN: thylakoid, chloroplast; EXPRESSED IN: 22 plant structures; EXPRESSED DURING: 14 growth stages; CONTAINS InterPro DOMAIN/s: Protein of unknown function DUF2488 (InterPro:IPR019616); Has 1807 Blast hits to 1807 proteins in 277 species: Archae - 0; Bacteria - 0; Metazoa - 736; Fungi - 347;…
At5g58260	0.2907	3.43997	114.762	33.3665	4.908e-39	oxidoreductases, acting on NADH or NADPH, quinone or similar compound as acceptor
At5g58310	11.5406	11.5406	0.6841	7.8949	1.318e-11	methyl esterase 18
At5g58320	0.3445	2.90276	5.8991	2.0324	0.000232	Kinase interacting (KIP1-like) family protein
At5g58330	0.727	1.37552	392.313	285.201	0.0003927	lactate/malate dehydrogenase family protein
At5g58340	0.3635	2.75103	8.2447	2.9972	1.821e-05	myb-like HTH transcriptional regulator family protein
At5g58570	0.4768	2.09732	7.8017	3.72	0.008178	unknown protein; Has 30201 Blast hits to 17322 proteins in 780 species: Archae - 12; Bacteria - 1396; Metazoa - 17338; Fungi - 3422; Plants - 5037; Viruses - 0; Other Eukaryotes - 2996 (source: NCBI BLink).
At5g58740	0.5938	1.68407	34.4165	20.4367	0.0001116	HSP20-like chaperones superfamily protein
At5g58770	0.5798	1.72473	76.7695	44.511	3.952e-05	Undecaprenyl pyrophosphate synthetase family protein
At5g58860	0.3972	2.51762	6.9846	2.7746	0.008301	cytochrome P450, family 86, subfamily A, polypeptide 1
At5g59030	1.4427	1.4427	80.1268	115.596	0.0008182	copper transporter 1
At5g59090	0.2296	4.3554	3.5521	0.8157	0.0002098	subtilase 4.12
At5g59520	0.3418	2.92569	21.7781	7.4444	6.252e-12	ZRT/IRT-like protein 2
At5g60860	0.5475	1.82648	13.7228	7.5128	0.001868	RAB GTPase homolog A1F
At5g60870	0.1258	7.94913	3.0184	0.3796	3.928e-05	Regulator of chromosome condensation (RCC1) family protein
At5g60910	0.2579	3.87747	6.6811	1.7229	2.739e-06	AGAMOUS-like 8
At5g61270	0.6156	1.62443	44.93	27.6591	4.071e-05	phytochrome-interacting factor7
At5g61290	2.303	2.303	3.3394	7.6905	0.003434	Flavin-binding monooxygenase family protein
At5g61380	2.0455	2.0455	9.5006	19.4337	1.969e-05	CCT motif -containing response regulator protein
At5g61520	1.9494	1.9494	4.5116	8.7951	0.005652	Major facilitator superfamily protein
At5g62350	1.4214	1.4214	441.552	627.642	5.169e-05	Plant invertase/pectin methylesterase inhibitor superfamily protein
At5g62360	6.6295	6.6295	5.8733	38.937	8.956e-21	Plant invertase/pectin methylesterase inhibitor superfamily protein
At5g62670	0.589	1.69779	34.2151	20.1512	8.517e-05	H(+)-ATPase 11
At5g62720	1.7693	1.7693	78.1309	138.238	3.557e-09	Integral membrane HPP family protein
At5g63020	0.2496	4.00641	5.6213	1.4031	6.623e-06	Disease resistance protein (CC-NBS-LRR class) family
At5g63030	0.2082	4.80307	37.2671	7.7603	1.977e-32	Thioredoxin superfamily protein
At5g63180	1.4691	1.4691	57.6687	84.7237	0.0005947	Pectin lyase-like superfamily protein
At5g63190	1.47	1.47	144.435	212.321	2.211e-05	MA3 domain-containing protein
At5g63400	0.1517	6.59196	31.6421	4.7991	1.996e-38	adenylate kinase 1
At5g63470	1.3239	1.3239	82.0694	108.655	0.009949	nuclear factor Y, subunit C4
At5g63560	0.3161	3.16356	20.5517	6.4973	1.852e-13	HXXXD-type acyl-transferase family protein
At5g63590	0.3338	2.99581	7.1386	2.3829	3.39e-05	flavonol synthase 3
At5g63600	0.4123	2.42542	34.0852	14.0549	0.007637	flavonol synthase 5
At5g63970	0.5173	1.93311	22.884	11.8383	8.657e-06	Copine (Calcium-dependent phospholipid-binding protein) family
At5g64000	5.8119	5.8119	0.5974	3.472	3.611e-05	Inositol monophosphatase family protein
At5g64110	3.4676	3.4676	4.8175	16.7054	1.138e-05	Peroxidase superfamily protein
At5g64170	0.695	1.43885	102.781	71.431	0.0003043	dentin sialophosphoprotein-related
At5g64190	0.4542	2.20167	7.6079	3.4558	0.001741	unknown protein; BEST Arabidopsis thaliana protein match is: unknown protein (TAIR:AT2G40390.1); Has 1807 Blast hits to 1807 proteins in 277 species: Archae - 0; Bacteria - 0; Metazoa - 736; Fungi - 347; Plants - 385; Viruses - 0; Other Eukaryotes - 339 (source: NCBI BLink).
At5g64770	1.4255	1.4255	595.351	848.675	2.372e-05	Encodes a root meristem growth factor (RGF). Belongs to a family of functionally redundant homologous peptides that are secreted, tyrosine-sulfated, and expressed mainly in the stem cell area and the innermost layer of central columella cells. RGFs are required for maintenance of the root stem cell niche and transit amplifying cell proliferation. Members of this family include: At5g60810 (RGF1), …
At5g64940	0.6701	1.49231	245.922	164.788	1.06e-05	ABC2 homolog 13
At5g65010	1.4166	1.4166	146.568	207.624	0.0002719	asparagine synthetase 2
At5g65170	0.2511	3.98248	2.744	0.6891	0.006159	VQ motif-containing protein
At5g65210	0.5538	1.80571	33.7841	18.7095	5.037e-06	bZIP transcription factor family protein
At5g65310	1.5236	1.5236	25.3983	38.696	0.001905	homeobox protein 5
At5g65480	0.7616	1.31303	278.568	212.147	0.005736	unknown protein; FUNCTIONS IN: molecular_function unknown; INVOLVED IN: biological_process unknown; LOCATED IN: chloroplast; EXPRESSED IN: 24 plant structures; EXPRESSED DURING: 15 growth stages; BEST Arabidopsis thaliana protein match is: unknown protein (TAIR:AT4G38060.2); Has 1807 Blast hits to 1807 proteins in 277 species: Archae - 0; Bacteria - 0; Metazoa - 736; Fungi - 347; Plants - 385; Vi…
At5g65840	0.7207	1.38754	145.342	104.742	0.003759	Thioredoxin superfamily protein
At5g66052	1.3624	1.3624	97.1446	132.352	0.003247	unknown protein; Has 30201 Blast hits to 17322 proteins in 780 species: Archae - 12; Bacteria - 1396; Metazoa - 17338; Fungi - 3422; Plants - 5037; Viruses - 0; Other Eukaryotes - 2996 (source: NCBI BLink).
At5g66060	0.3385	2.95421	3.329	1.127	0.006674	2-oxoglutarate (2OG) and Fe(II)-dependent oxygenase superfamily protein
At5g66170	0.3254	3.07314	69.9767	22.7675	4.233e-26	sulfurtransferase 18
At5g66290	0.621	1.61031	26.7351	16.6023	0.001598	unknown protein; FUNCTIONS IN: molecular_function unknown; INVOLVED IN: N-terminal protein myristoylation; LOCATED IN: cellular_component unknown; EXPRESSED IN: 14 plant structures; EXPRESSED DURING: 7 growth stages; Has 1807 Blast hits to 1807 proteins in 277 species: Archae - 0; Bacteria - 0; Metazoa - 736; Fungi - 347; Plants - 385; Viruses - 0; Other Eukaryotes - 339 (source: NCBI BLink).
At5g66450	0.3416	2.9274	11.993	4.0967	4.359e-08	Phosphatidic acid phosphatase (PAP2) family protein
At5g66460	2.1868	2.1868	6.9914	15.2888	1.997e-05	Glycosyl hydrolase superfamily protein
At5g66690	0.2803	3.56761	16.82	4.7142	1.491e-05	UDP-Glycosyltransferase superfamily protein
At5g66740	0.4577	2.18484	11.0848	5.0737	0.0003306	Protein of unknown function (DUF620)
At5g66985	0.3261	3.06654	3.066	0.9998	0.007768	unknown protein; Has 30201 Blast hits to 17322 proteins in 780 species: Archae - 12; Bacteria - 1396; Metazoa - 17338; Fungi - 3422; Plants - 5037; Viruses - 0; Other Eukaryotes - 2996 (source: NCBI BLink).
At5g67260	0.6887	1.45201	40.3664	27.7992	0.003143	CYCLIN D3;2
