# Supplementary material for: Transcription Termination and Chimeric RNA Formation Controlled by Arabidopsis thaliana FPA
Source: PLoS Genet. 2013 Oct 31;9(10):e1003867. doi: 10.1371/journal.pgen.1003867 (PMC3814327; doi:10.1371/journal.pgen.1003867)
Supplement: Table S3 — List of transposons differentially expressed in fpa-7. Normalised reads (reads per million, RPM) are displayed. * When wild-type (WT) read number is ‘0’, fold change is set to ‘1,000,000’. (XLSX) [file pgen.1003867.s016.xlsx]

## Sheet: S3. DE transposons
Table S3. List of Transposons Differentially Expressed transposons in fpa-7 mutants. Normalised reads (RPM) are displayed.
* When WT Read Number is '0', Fold Change is set '1,000,000'.
Gene ID	Expression Ratio (fpa/WT)	Fold Change	WT RPM	Mutant RPM	p-value
At2g04460	4.9336	4.9336	1.8022	8.8914	0.0002538	Transposable gene
At3g27895	6.5636	6.5636	0.2532	1.6619	0.006604	Transposable gene
At5g10670	19.6181	19.6181	0.1173	2.3012	0.0001294	Transposable gene
At5g35935	33.4844	33.4844	0.3534	11.8334	2.632e-32	Transposable gene
At5g28526	1000000	1000000	0	2.019	1.622e-06	Transposable gene
At3TE73180	1.4938	1.4938	49.0934	73.3337	0.001509	Transposon
At1TE25675	1.5626	1.5626	31.3273	48.9511	0.0001483	Transposon
At3TE11170	1.6671	1.6671	7.2921	12.1566	0.009743	Transposon
At5TE62030	1.7338	1.7338	160.595	278.444	1.609e-07	Transposon
At1TE71840	1.7465	1.7465	7.9511	13.8863	0.006146	Transposon
At3TE69130	1.7724	1.7724	10.6295	18.8394	0.0002813	Transposon
At2TE18110	1.7801	1.7801	28.1633	50.1327	0.0001221	Transposon
At4TE10630	1.9127	1.9127	6.1385	11.7411	0.004746	Transposon
At2TE01080	2.3999	2.3999	4.4312	10.6345	0.0001095	Transposon
At3TE66605	2.6442	2.6442	5.8785	15.5441	9.749e-07	Transposon
At1TE32095	2.7104	2.7104	3.3647	9.1196	0.0004183	Transposon
At2TE67390	2.7891	2.7891	8.3531	23.2977	1.01e-11	Transposon
At5TE36470	2.8545	2.8545	3.4185	9.7582	0.007284	Transposon
At2TE04800	3.5326	3.5326	1.145	4.0448	0.0008788	Transposon
At4TE09255	4.6446	4.6446	0.4418	2.052	0.008579	Transposon
At1TE61335	4.7729	4.7729	2.4557	11.7207	3.095e-12	Transposon
At1TE71775	6.0117	6.0117	0.6754	4.0603	1.715e-05	Transposon
At1TE59085	7.2733	7.2733	0.2232	1.6234	0.008627	Transposon
At5TE12250	12.324	12.324	0.1864	2.2972	0.0001098	Transposon
At2TE09500	12.4855	12.4855	0.4142	5.1715	3.586e-10	Transposon
At2TE29140	40.7871	40.7871	0.1151	4.6946	1.127e-12	Transposon
At2TE32050	44.1829	44.1829	0.0771	3.4065	6.408e-08	Transposon
At5TE38340	1000000	1000000	0	4.4832	5.602e-15	Transposon
