# Supplementary material for: Transcription Termination and Chimeric RNA Formation Controlled by Arabidopsis thaliana FPA
Source: PLoS Genet. 2013 Oct 31;9(10):e1003867. doi: 10.1371/journal.pgen.1003867 (PMC3814327; doi:10.1371/journal.pgen.1003867)
Supplement: Table S4 — List of Poly(A) peaks differentially expressed in fpa-7. Normalised reads (reads per million, RPM) are displayed. * When wild-type (WT) read number is ‘0’, fold change is set to ‘1,000,000’. (XLSX) [file pgen.1003867.s017.xlsx]

## Sheet: S4. DE peaks within genes
Table S4. List of DE poly(A) peaks in fpa-7. Normalised reads (RPM) are displayed.
* When WT Read Number is '0', Fold Change is set '1,000,000'.
Gene ID	DE peaks (RPM)	Fraction of total expression (%)	Gene p-value	Functionnal summary	DE peaks in fpa-7
At1g08230	5.4	24.6	0.2374	Transmembrane amino acid transporter family protein	Down
At1g31540	2.1	24.1	1	Disease resistance protein (TIR-NBS-LRR class) family	Down
At2g01320	33.8	70.5	0.07891	ABC-2 type transporter family protein	Down
At2g43410	13.3	71	7.259e-11	RNA binding, FPA	Down
At3g05410	3	24.9	0.6233	Photosystem II reaction center PsbP family protein	Down
At3g07610	0.8	12.5	0.03148	Transcription factor jumonji (jmjC) domain-containing protein	Down
At3g45260	1.6	18.9	0.031	C2H2-like zinc finger protein	Down
At3g48030	14.5	71.8	1.096e-19	hypoxia-responsive family protein / zinc finger (C3HC4-type RING finger) family protein	Down
At4g01130	1.6	15	5.131e-07	GDSL-like Lipase/Acylhydrolase superfamily protein	Down
At5g10700	2.5	39.1	0.004374	Peptidyl-tRNA hydrolase II (PTH2) family protein	Down
At5g11610	4.2	31.9	0.2177	Exostosin family protein	Down
At5g22860	2.5	18.4	0.006681	Serine carboxypeptidase S28 family protein	Down
At5g58340	4.7	57.2	0.0001113	myb-like HTH transcriptional regulator family protein	Down
At1g23440	5.9	12.1	1	Peptidase C15, pyroglutamyl peptidase I-like	Up
At1g48540	1.6	23.1	0.9049	Outer arm dynein light chain 1 protein	Up
At1g50730	5	35.4	1	none	Up
At1g52100	13.2	16.2	0.05246	Mannose-binding lectin superfamily protein	Up
At1g53350	1.5	24.3	1	Disease resistance protein (CC-NBS-LRR class) family	Up
At1g56500	44.8	35	0.7017	haloacid dehalogenase-like hydrolase family protein	Up
At1g67623	1.7	82.9	5.377e-05	F-box family protein	Up
At2g38350	2.4	62.3	4.941e-10	none	Up
At2g43410	4.2	64.9	7.259e-11	RNA binding, FPA	Up
At3g05165	6.5	15.3	1	Major facilitator superfamily protein	Up
At3g05410	1.3	13.3	0.6233	Photosystem II reaction center PsbP family protein	Up
At3g06400	0.9	13.3	0.9804	chromatin-remodeling protein 11	Up
At3g18900	18.2	36.9	4.471e-94	none	Up
At3g45190	2	12	0.7767	SIT4 phosphatase-associated family protein	Up
At3g49180	2.2	21.2	1	Transducin/WD40 repeat-like superfamily protein	Up
At3g59270	2	85.5	7.126e-08	FBD-like domain family protein	Up
At3g61010	1.9	12	0.002055	Ferritin/ribonucleotide reductase-like family protein	Up
At3g61420	3.9	11.4	0.7264	BSD domain (BTF2-like transcription factors, Synapse-associated proteins and DOS2-like proteins)	Up
At4g16740	5.2	36.1	0.03545	terpene synthase 03	Up
At4g26466	0.8	45.8	0.0001806	lorelei	Up
At4g33240	2.8	10.7	1	1-phosphatidylinositol-4-phosphate 5-kinases;zinc ion binding;1-phosphatidylinositol-3-phosphate 5-kinases	Up
At5g18180	1.3	86.4	0.03015	H/ACA ribonucleoprotein complex, subunit Gar1/Naf1 protein	Up
At5g25270	5	10.2	1	Ubiquitin-like superfamily protein	Up
At5g35170	34.7	21.2	0.04777	adenylate kinase family protein	Up
At5g35210	3.3	12.2	0.04945	metalloendopeptidases;zinc ion binding;DNA binding	Up
