# Supplementary material for: Transcription Termination and Chimeric RNA Formation Controlled by Arabidopsis thaliana FPA
Source: PLoS Genet. 2013 Oct 31;9(10):e1003867. doi: 10.1371/journal.pgen.1003867 (PMC3814327; doi:10.1371/journal.pgen.1003867)
Supplement: Table S5 — List of the intergenic regions differentially expressed in fpa-7. Normalised reads (reads per million, RPM) are displayed. * When wild-type (WT) intergenic read number is ‘0’, distance for WT is set to ‘−1’. (XLSX) [file pgen.1003867.s018.xlsx]

## Sheet: S5. Intergenic readthroughs
Table S5. List of the Intergenic Regions Differentially Expressed in fpa-7. Normalised reads (RPM) are displayed for WT and fpa
* When WT Intergenic Read Number is '0', Distance for WT is set '-1'.
Gene Expression	Intergenic Expression	Gene ID	Distance for WT (bp)	Distance for fpa-7 (bp)	WT Gene Expression (RPM)	WT Intergenic Expression (RPM)	fpa-7 Gene Expression (RPM)	fpa-7 Intergenic Expression (RPM)	gene p-value	intergenic p-value	Functional Summary
down	up	At1g10820	559	1709	17.061	0.177	10.66	2.748	0.01049	0.0117	Protein of unknown function (DUF3755)
down	up	At1g24040	2	621	38.734	1.33	25.548	3.937	0.008491	0.0009399	Acyl-CoA N-acyltransferases (NAT) superfamily protein
down	up	At1g28140	-1	2986	129.204	0	56.263	18.127	1.089e-19	8.988e-54	unknown protein; FUNCTIONS IN: molecular_function unknown; INVOLVED IN: biological_process unknown; LOCATED IN: chloroplast; EXPRESSED IN: 22 plant structures; EXPRESSED DURING: 13 growth stages; CONTAINS InterPro DOMAIN/s: Protein of unknown function DUF2301, transmembrane (InterPro:IPR019275); Has 140 Blast hits to 140 proteins in 72 species: Archae - 0; Bacteria - 86; Metazoa - 10; Fungi - 0; …
down	up	At1g29530	-1	791	25.171	0	11.972	2.912	2.543e-07	1.883e-13	unknown protein; BEST Arabidopsis thaliana protein match is: unknown protein (TAIR:AT2G34310.3); Has 84 Blast hits to 78 proteins in 24 species: Archae - 2; Bacteria - 4; Metazoa - 9; Fungi - 8; Plants - 55; Viruses - 0; Other Eukaryotes - 6 (source: NCBI BLink).
down	up	At1g31170	-1	86	147.992	0	78.812	3.199	0.0003536	5.804e-15	sulfiredoxin
down	up	At1g31190	218	325	37.716	1.729	16.36	4.019	1.544e-10	0.004072	myo-inositol monophosphatase like 1
down	up	At1g32520	36	1005	71.229	0.355	40.511	3.937	8.787e-08	1.468e-05	unknown protein; FUNCTIONS IN: molecular_function unknown; INVOLVED IN: biological_process unknown; LOCATED IN: chloroplast; EXPRESSED IN: 24 plant structures; EXPRESSED DURING: 15 growth stages; Has 143 Blast hits to 142 proteins in 34 species: Archae - 0; Bacteria - 0; Metazoa - 39; Fungi - 0; Plants - 56; Viruses - 0; Other Eukaryotes - 48 (source: NCBI BLink).
down	up	At1g36390	2	471	28.718	0.399	18.903	2.543	0.005172	0.002731	Co-chaperone GrpE family protein
down	up	At1g45474	352	2381	220.299	1.241	92.066	4.429	1.12e-24	0.0002443	photosystem I light harvesting complex gene 5
down	up	At1g48970	683	1161	7.794	0.399	2.993	4.306	0.0001454	0.0002977	NagB/RpiA/CoA transferase-like superfamily protein
down	up	At1g49975	171	236	110.941	2.305	69.263	11.483	1.839e-06	4.504e-08	INVOLVED IN: photosynthesis; LOCATED IN: photosystem I, chloroplast, thylakoid membrane; EXPRESSED IN: 20 plant structures; EXPRESSED DURING: 13 growth stages; CONTAINS InterPro DOMAIN/s: Photosystem I reaction centre subunit N (InterPro:IPR008796); Has 34 Blast hits to 34 proteins in 14 species: Archae - 0; Bacteria - 0; Metazoa - 0; Fungi - 0; Plants - 34; Viruses - 0; Other Eukaryotes - 0 (sou…
down	up	At1g50320	3	1571	167.508	0.355	53.393	3.199	1.442e-38	0.001515	thioredoxin X
down	up	At1g52230	320	329	2360.54	7.491	1598.56	20.834	3.602e-06	1.69e-09	photosystem I subunit H2
down	up	At1g53290	-1	90	12.057	0	6.232	1.722	0.001284	5.164e-05	Galactosyltransferase family protein
down	up	At1g53450	-1	3233	17.411	0	6.97	2.297	6.888e-05	4.272e-09	unknown protein; BEST Arabidopsis thaliana protein match is: unknown protein (TAIR:AT3G14830.2); Has 71 Blast hits to 71 proteins in 12 species: Archae - 0; Bacteria - 0; Metazoa - 0; Fungi - 0; Plants - 71; Viruses - 0; Other Eukaryotes - 0 (source: NCBI BLink).
down	up	At1g54780	2	2131	573.787	1.463	259.055	21.736	9.65e-15	2.616e-41	thylakoid lumen 18.3 kDa protein
down	up	At1g62250	367	903	46.537	0.443	30.262	11.032	0.0005331	3.872e-06	unknown protein; LOCATED IN: chloroplast; EXPRESSED IN: 23 plant structures; EXPRESSED DURING: 15 growth stages; Has 30 Blast hits to 30 proteins in 13 species: Archae - 0; Bacteria - 0; Metazoa - 0; Fungi - 0; Plants - 30; Viruses - 0; Other Eukaryotes - 0 (source: NCBI BLink).
down	up	At1g71310	-1	35	14.492	0	7.011	5.044	7.836e-05	1.143e-23	cobalt ion binding
down	up	At1g72750	2326	2270	50.787	0.222	37.804	3.445	0.02909	0.00125	translocase inner membrane subunit 23-2
down	up	At1g73470	2	382	48.796	0.532	32.069	7.833	0.0006415	3.728e-08	unknown protein; FUNCTIONS IN: molecular_function unknown; INVOLVED IN: biological_process unknown; LOCATED IN: chloroplast; EXPRESSED IN: 22 plant structures; EXPRESSED DURING: 13 growth stages; Has 72 Blast hits to 72 proteins in 35 species: Archae - 0; Bacteria - 50; Metazoa - 0; Fungi - 0; Plants - 22; Viruses - 0; Other Eukaryotes - 0 (source: NCBI BLink).
down	up	At1g78180	554	563	21.27	0.842	7.872	11.36	1.198e-10	2.018e-20	Mitochondrial substrate carrier family protein
down	up	At1g78480	-1	846	2.391	0	0.451	1.517	0.002178	0.000623	Prenyltransferase family protein
down	up	At1g78890	214	455	51.989	1.064	35.92	6.357	0.003037	4.738e-11	unknown protein; BEST Arabidopsis thaliana protein match is: unknown protein (TAIR:AT1G16840.1); Has 30201 Blast hits to 17322 proteins in 780 species: Archae - 12; Bacteria - 1396; Metazoa - 17338; Fungi - 3422; Plants - 5037; Viruses - 0; Other Eukaryotes - 2996 (source: NCBI BLink).
down	up	At2g01400	913	2609	26.547	2.039	5.125	3.814	4.727e-15	0.04626	unknown protein; Has 19 Blast hits to 19 proteins in 6 species: Archae - 0; Bacteria - 0; Metazoa - 0; Fungi - 0; Plants - 19; Viruses - 0; Other Eukaryotes - 0 (source: NCBI BLink).
down	up	At2g04842	142	647	32.754	1.152	23.944	10.868	0.04398	7.984e-24	threonyl-tRNA synthetase, putative / threonine--tRNA ligase, putative
down	up	At2g05620	40809	11805	437.087	1.95	304.09	7.341	5.299e-05	4.265e-05	proton gradient regulation 5
down	up	At2g16510	3	554	126.148	0.443	74.185	5.208	2.284e-08	1.219e-06	ATPase, F0/V0 complex, subunit C protein
down	up	At2g19540	238	594	30.185	0.842	13.653	7.628	0.0003196	4.87e-08	Transducin family protein / WD-40 repeat family protein
down	up	At2g35410	693	970	73.532	2.216	28.008	5.824	4.435e-21	0.0007154	RNA-binding (RRM/RBD/RNP motifs) family protein
down	up	At2g40960	3	1261	15.379	0.532	8.61	4.839	0.001843	0.0001606	Single-stranded nucleic acid binding R3H protein
down	up	At2g44140	-1	76	45.248	0	32.353	1.312	0.01254	0.005086	Peptidase family C54 protein
down	up	At3g04790	41	37	150.747	0.222	83.983	3.855	2.594e-08	0.00112	Ribose 5-phosphate isomerase, type A protein
down	up	At3g11560	-1	632	67.674	0	51.752	6.89	0.0373	3.677e-27	LETM1-like protein
down	up	At3g14150	2	1202	43.214	1.152	19.765	4.716	4.234e-11	2.66e-05	Aldolase-type TIM barrel family protein
down	up	At3g17040	470	519	72.557	2.97	54.378	15.625	0.01933	5.922e-11	high chlorophyll fluorescent 107
down	up	At3g21055	-1	1605	1380.42	0	960.107	10.212	2.476e-05	1.071e-39	photosystem II subunit T
down	up	At3g21220	6161	4463	18.123	2.083	12.382	11.196	0.04543	4.791e-10	MAP kinase kinase 5
down	up	At3g28370	2	2907	9.04	1.773	1.886	7.382	1.065e-06	3.023e-10	unknown protein; BEST Arabidopsis thaliana protein match is: unknown protein (TAIR:AT1G51430.1); Has 6174 Blast hits to 4953 proteins in 685 species: Archae - 195; Bacteria - 792; Metazoa - 2688; Fungi - 653; Plants - 470; Viruses - 15; Other Eukaryotes - 1361 (source: NCBI BLink).
down	up	At3g45050	-1	2639	68.037	0	16.564	7.054	1.137e-39	3.139e-30	unknown protein; FUNCTIONS IN: molecular_function unknown; INVOLVED IN: biological_process unknown; LOCATED IN: chloroplast; EXPRESSED IN: 22 plant structures; EXPRESSED DURING: 13 growth stages; Has 26 Blast hits to 26 proteins in 11 species: Archae - 0; Bacteria - 0; Metazoa - 0; Fungi - 0; Plants - 26; Viruses - 0; Other Eukaryotes - 0 (source: NCBI BLink).
down	up	At3g48330	-1	1553	21.004	0	5.945	1.969	1.317e-15	7.547e-07	protein-l-isoaspartate methyltransferase 1
down	up	At3g49470	3519	883	142.103	0.443	85.339	4.183	5.266e-08	0.0004789	nascent polypeptide-associated complex subunit alpha-like protein 2
down	up	At4g01690	400	576	62.854	7.269	30.836	29.323	2.816e-11	1.892e-17	Flavin containing amine oxidoreductase family
down	up	At4g04320	-1	315	20	0	12	2	0.00153	1.88e-05	malonyl-CoA decarboxylase family protein
down	up	At4g04640	-1	1088	1240.22	0	875.741	2.912	6.621e-05	1.694e-13	ATPase, F1 complex, gamma subunit protein
down	up	At4g10890	-1	49	8.506	0	2.46	4.552	3.774e-07	1.774e-21	unknown protein; CONTAINS InterPro DOMAIN/s: Protein of unknown function DUF2439 (InterPro:IPR018838); BEST Arabidopsis thaliana protein match is: unknown protein (TAIR:AT1G43722.1); Has 30201 Blast hits to 17322 proteins in 780 species: Archae - 12; Bacteria - 1396; Metazoa - 17338; Fungi - 3422; Plants - 5037; Viruses - 0; Other Eukaryotes - 2996 (source: NCBI BLink).
down	up	At4g14100	-1	1483	36.834	0	18.822	1.189	3.146e-05	0.02015	transferases, transferring glycosyl groups
down	up	At4g23890	-1	2059	176.505	0	134.631	1.969	0.01084	8.011e-07	unknown protein; FUNCTIONS IN: molecular_function unknown; INVOLVED IN: biological_process unknown; LOCATED IN: chloroplast thylakoid membrane, chloroplast; EXPRESSED IN: 22 plant structures; EXPRESSED DURING: 13 growth stages; CONTAINS InterPro DOMAIN/s: Protein of unknown function DUF3252 (InterPro:IPR021659); Has 287 Blast hits to 287 proteins in 81 species: Archae - 0; Bacteria - 118; Metazoa…
down	up	At4g24660	-1	2614	7.356	0	2.583	6.931	6.559e-05	2.607e-31	homeobox protein 22
down	up	At4g37040	-1	947	46.359	0	20.175	5.742	6.209e-06	1.169e-26	methionine aminopeptidase 1D
down	up	At5g03050	1261	1244	17.458	0.355	10.578	2.543	0.005019	0.002731	unknown protein; Has 33 Blast hits to 33 proteins in 10 species: Archae - 0; Bacteria - 0; Metazoa - 0; Fungi - 0; Plants - 33; Viruses - 0; Other Eukaryotes - 0 (source: NCBI BLink).
down	up	At5g10700	-1	362	6.246	0	1.681	2.666	0.003176	5.688e-12	Peptidyl-tRNA hydrolase II (PTH2) family protein
down	up	At5g16780	288	1267	7.482	1.817	3.034	11.688	0.0004244	1.209e-13	SART-1 family
down	up	At5g17530	691	1037	25.572	0.532	3.567	3.65	3.174e-35	0.002592	phosphoglucosamine mutase family protein
down	up	At5g20935	2	2220	15.822	1.374	8.036	3.937	0.0001525	0.002642	unknown protein; CONTAINS InterPro DOMAIN/s: Protein of unknown function DUF3148 (InterPro:IPR021495); Has 30201 Blast hits to 17322 proteins in 780 species: Archae - 12; Bacteria - 1396; Metazoa - 17338; Fungi - 3422; Plants - 5037; Viruses - 0; Other Eukaryotes - 2996 (source: NCBI BLink).
down	up	At5g22620	411	395	36.436	2.66	3.977	10.704	5.504e-53	1.521e-12	phosphoglycerate/bisphosphoglycerate mutase family protein
down	up	At5g38850	115	135	8.764	0.355	1.845	5.413	2.575e-10	5.892e-07	Disease resistance protein (TIR-NBS-LRR class)
down	up	At5g39250	1359	1362	3.805	0.266	1.23	5.167	0.003165	6.352e-05	F-box family protein
down	up	At5g52780	14	3316	63.025	0.576	33.334	3.568	2.914e-09	0.03444	Protein of unknown function (DUF3464)
down	up	At5g55790	1833	1823	13.557	13.165	8.118	20.342	0.01151	0.02785	unknown protein; BEST Arabidopsis thaliana protein match is: unknown protein (TAIR:AT1G45163.1); Has 1807 Blast hits to 1807 proteins in 277 species: Archae - 0; Bacteria - 0; Metazoa - 736; Fungi - 347; Plants - 385; Viruses - 0; Other Eukaryotes - 339 (source: NCBI BLink).
down	up	At5g64170	-1	838	99.808	0	68.234	3.65	0.0003043	3.841e-17	dentin sialophosphoprotein-related
down	up	At5g66450	1012	771	11.876	6.383	3.895	12.098	4.359e-08	0.0009222	Phosphatidic acid phosphatase (PAP2) family protein
unchanged	up	At1g01170	24	76	174.374	1.064	172.075	5.906	0.9987	8.076e-09	Protein of unknown function (DUF1138)
unchanged	up	At1g02680	833	831	9.343	0.399	9.061	2.461	0.99	0.00578	TBP-associated factor 13
unchanged	up	At1g06570	3	335	72.826	0.443	57.084	2.461	0.06463	0.01162	phytoene desaturation 1
unchanged	up	At1g09300	-1	83	1.948	0	1.681	1.23	0.9402	0.009274	Metallopeptidase M24 family protein
unchanged	up	At1g09870	2	363	9.749	1.241	9.553	2.707	1	0.04021	histidine acid phosphatase family protein
unchanged	up	At1g10130	922	621	20.734	1.241	16.731	3.076	0.3658	0.0275	endoplasmic reticulum-type calcium-transporting ATPase 3
unchanged	up	At1g15020	-1	1892	13.107	0	12.054	2.625	0.9111	1.183e-11	quiescin-sulfhydryl oxidase 1
unchanged	up	At1g15400	194	370	55.71	1.507	45.391	4.962	0.1915	5.629e-06	unknown protein; FUNCTIONS IN: molecular_function unknown; INVOLVED IN: biological_process unknown; LOCATED IN: plasma membrane; EXPRESSED IN: 23 plant structures; EXPRESSED DURING: 13 growth stages; BEST Arabidopsis thaliana protein match is: unknown protein (TAIR:AT1G80180.1); Has 82 Blast hits to 82 proteins in 16 species: Archae - 0; Bacteria - 4; Metazoa - 0; Fungi - 0; Plants - 75; Viruses …
unchanged	up	At1g18250	-1	5145	4.517	0	3.649	2.297	0.7678	3.414e-09	Pathogenesis-related thaumatin superfamily protein
unchanged	up	At1g23020	2	344	21.93	0.709	15.951	2.01	0.1518	0.02774	ferric reduction oxidase 3
unchanged	up	At1g31920	6877	6518	19.231	2.527	16.769	10.458	0.691	2.898e-05	Tetratricopeptide repeat (TPR)-like superfamily protein
unchanged	up	At1g36320	-1	31	172.424	0	170.267	1.804	0.9998	1.603e-05	unknown protein; BEST Arabidopsis thaliana protein match is: unknown protein (TAIR:AT4G37920.1); Has 93 Blast hits to 90 proteins in 22 species: Archae - 0; Bacteria - 0; Metazoa - 0; Fungi - 0; Plants - 85; Viruses - 0; Other Eukaryotes - 8 (source: NCBI BLink).
unchanged	up	At1g48175	-1	39	10.944	0	8.816	1.189	0.5355	0.01833	Cytidine/deoxycytidylate deaminase family protein
unchanged	up	At1g51160	23	30	39.625	0.842	38.015	3.117	0.9426	0.007973	SNARE-like superfamily protein
unchanged	up	At1g52670	3	2440	3.366	0.355	2.911	2.953	0.9029	0.0005828	Single hybrid motif superfamily protein
unchanged	up	At1g61790	2	741	46.54	3.191	43.302	8.284	0.8392	5.418e-06	Oligosaccharyltransferase complex/magnesium transporter family protein
unchanged	up	At1g69510	4	40	87.138	0.621	68.731	3.445	0.06253	4.951e-07	cAMP-regulated phosphoprotein 19-related protein
unchanged	up	At1g70200	-1	97	8.591	0	8.569	1.107	1	0.03495	RNA-binding (RRM/RBD/RNP motifs) family protein
unchanged	up	At1g72060	2	253	14.58	0.754	14.391	2.584	1	0.01319	serine-type endopeptidase inhibitors
unchanged	up	At1g73990	56	47	26.281	0.576	22.514	2.748	0.571	0.03126	signal peptide peptidase
unchanged	up	At1g75350	-1	421	593.998	0	548.479	1.23	0.846	0.01055	Ribosomal protein L31
unchanged	up	At1g75500	2159	2097	85.356	1.374	80.946	5.783	0.8833	4.004e-06	Walls Are Thin 1
unchanged	up	At1g75690	218	217	499.015	0.222	481.34	3.896	0.9266	0.004668	DnaJ/Hsp40 cysteine-rich domain superfamily protein
unchanged	up	At2g01110	5	369	154.241	0.532	154.229	2.42	1	0.02774	Sec-independent periplasmic protein translocase
unchanged	up	At2g05070	11116	4684	4372.86	1.33	4129.04	2.83	0.8223	0.04071	photosystem II light harvesting complex gene 2.2
unchanged	up	At2g13360	275	274	1788.26	5.674	1490.91	14.436	0.1008	0.000354	alanine:glyoxylate aminotransferase
unchanged	up	At2g14910	-1	94	300.431	0	276.331	5.003	0.7746	1.631e-23	unknown protein; LOCATED IN: chloroplast; EXPRESSED IN: 24 plant structures; EXPRESSED DURING: 15 growth stages; BEST Arabidopsis thaliana protein match is: unknown protein (TAIR:AT5G14970.1); Has 605 Blast hits to 425 proteins in 102 species: Archae - 0; Bacteria - 300; Metazoa - 25; Fungi - 0; Plants - 89; Viruses - 0; Other Eukaryotes - 191 (source: NCBI BLink).
unchanged	up	At2g17440	29368	29369	11.87	0.665	8.446	2.584	0.1832	0.03886	plant intracellular ras group-related LRR 5
unchanged	up	At2g17530	-1	4557	14.845	0	13.858	5.537	0.9195	3.592e-21	Protein kinase superfamily protein
unchanged	up	At2g21960	-1	62	39.093	0	35.35	3.65	0.7382	1.999e-15	unknown protein; LOCATED IN: chloroplast; EXPRESSED IN: 22 plant structures; EXPRESSED DURING: 13 growth stages; BEST Arabidopsis thaliana protein match is: unknown protein (TAIR:AT1G56180.1); Has 224 Blast hits to 222 proteins in 59 species: Archae - 0; Bacteria - 65; Metazoa - 0; Fungi - 0; Plants - 134; Viruses - 0; Other Eukaryotes - 25 (source: NCBI BLink).
unchanged	up	At2g22910	37	177	6.909	0.887	5.002	4.06	0.3983	4.626e-07	N-acetyl-l-glutamate synthase 1
unchanged	up	At2g23600	377	236	181.421	0.31	173.263	2.625	0.8978	0.02035	acetone-cyanohydrin lyase
unchanged	up	At2g24420	2	572	68.348	0.842	62.656	2.83	0.7526	0.003122	DNA repair ATPase-related
unchanged	up	At2g24860	-1	42	50.922	0	40.921	1.394	0.3857	0.002192	DnaJ/Hsp40 cysteine-rich domain superfamily protein
unchanged	up	At2g25100	4639	5615	6.914	6.25	5.741	10.745	0.7394	0.008049	Polynucleotidyl transferase, ribonuclease H-like superfamily protein
unchanged	up	At2g28450	-1	961	2.703	0	2.337	2.256	0.9222	8.887e-09	zinc finger (CCCH-type) family protein
unchanged	up	At2g32480	3	36	141.173	0.266	132.377	2.625	0.8205	0.01753	ARABIDOPSIS SERIN PROTEASE
unchanged	up	At2g39190	6	88	37.272	0.621	36.288	4.142	0.9768	0.000438	Protein kinase superfamily protein
unchanged	up	At2g39720	547	484	34.212	0.443	26.242	2.092	0.1073	0.04137	RING-H2 finger C2A
unchanged	up	At2g39800	630	1182	696.7	2.527	679.13	10.663	0.9751	8.802e-07	delta1-pyrroline-5-carboxylate synthase 1
unchanged	up	At2g43030	-1	44	697.146	0	645.346	3.158	0.7183	8.193e-14	Ribosomal protein L3 family protein
unchanged	up	At2g43430	3	30	14.89	0.665	12.588	1.969	0.6249	0.04451	glyoxalase 2-1
unchanged	up	At2g45710	3	31	21.494	0.177	21.281	2.666	1	0.01543	Zinc-binding ribosomal protein family protein
unchanged	up	At2g46450	-1	68	38.144	0	29.438	1.394	0.1029	0.002957	cyclic nucleotide-gated channel 12
unchanged	up	At3g06380	259	420	29.385	0.887	25.012	2.994	0.4985	0.04448	tubby-like protein 9
unchanged	up	At3g07760	4	253	37.183	0.355	34.237	3.035	0.8139	0.008082	Sterile alpha motif (SAM) domain-containing protein
unchanged	up	At3g12780	35	28	516.829	0.532	471.414	2.461	0.6192	0.04196	phosphoglycerate kinase 1
unchanged	up	At3g13550	14	46	19.233	1.152	17.96	2.912	0.904	0.01082	Ubiquitin-conjugating enzyme family protein
unchanged	up	At3g15730	-1	697	77.52	0	55.809	2.83	0.05825	1.183e-11	phospholipase D alpha 1
unchanged	up	At3g16140	297	292	575.871	16.711	476.994	47.368	0.2004	4.063e-10	photosystem I subunit H-1
unchanged	up	At3g22380	-1	196	39.621	0	34.36	1.64	0.5269	0.0001173	time for coffee
unchanged	up	At3g26744	6599	6618	44.051	4.477	39.324	8.817	0.6606	0.006633	basic helix-loop-helix (bHLH) DNA-binding superfamily protein
unchanged	up	At3g26910	-1	66	3.544	0	2.296	1.189	0.4286	0.02013	hydroxyproline-rich glycoprotein family protein
unchanged	up	At3g27270	30	2316	2.17	0.222	1.64	2.953	0.8031	0.004656	TRAM, LAG1 and CLN8 (TLC) lipid-sensing domain containing protein
unchanged	up	At3g27460	-1	1106	1.993	0	1.722	7.136	0.9402	4.726e-32	SGF29 tudor-like domain
unchanged	up	At3g43540	-1	53	46.002	0	38.954	2.42	0.5701	4.239e-10	Protein of unknown function (DUF1350)
unchanged	up	At3g44330	8219	6312	16.397	3.812	13.614	6.849	0.5321	0.0345	INVOLVED IN: protein processing; LOCATED IN: mitochondrion, endoplasmic reticulum, plasma membrane, vacuole; EXPRESSED IN: 25 plant structures; EXPRESSED DURING: 13 growth stages; CONTAINS InterPro DOMAIN/s: Nicalin (InterPro:IPR016574), EF-Hand 1, calcium-binding site (InterPro:IPR018247), Nicastrin (InterPro:IPR008710); Has 245 Blast hits to 243 proteins in 99 species: Archae - 6; Bacteria - 10…
unchanged	up	At3g45300	2750	2728	101.191	4.521	81.975	11.319	0.3331	0.01336	isovaleryl-CoA-dehydrogenase
unchanged	up	At3g47890	-1	3454	9.786	0	6.191	1.107	0.0696	0.03236	Ubiquitin carboxyl-terminal hydrolase-related protein
unchanged	up	At3g48070	-1	3574	43.514	0	37.888	1.23	0.5291	0.01183	RING/U-box superfamily protein
unchanged	up	At3g51420	72	192	179.687	3.856	153.863	7.71	0.2689	0.008192	strictosidine synthase-like 4
unchanged	up	At3g51510	324	297	278.276	1.95	243.556	12.344	0.3674	4.518e-11	unknown protein; FUNCTIONS IN: molecular_function unknown; INVOLVED IN: biological_process unknown; LOCATED IN: chloroplast thylakoid membrane, chloroplast; EXPRESSED IN: 22 plant structures; EXPRESSED DURING: 13 growth stages; Has 42 Blast hits to 42 proteins in 19 species: Archae - 0; Bacteria - 0; Metazoa - 0; Fungi - 0; Plants - 40; Viruses - 0; Other Eukaryotes - 2 (source: NCBI BLink).
unchanged	up	At3g51650	-1	828	3.454	0	1.599	1.599	0.1515	0.0002837	unknown protein; BEST Arabidopsis thaliana protein match is: unknown protein (TAIR:AT3G51640.1); Has 27645 Blast hits to 15097 proteins in 1246 species: Archae - 44; Bacteria - 3367; Metazoa - 10036; Fungi - 2690; Plants - 1205; Viruses - 196; Other Eukaryotes - 10107 (source: NCBI BLink).
unchanged	up	At3g54660	61	58	122.647	1.108	121.631	3.896	1	0.0001709	glutathione reductase
unchanged	up	At3g55750	3	33	116.396	0.931	116.386	2.707	1	0.005474	Ribosomal protein L35Ae family protein
unchanged	up	At3g56140	469	446	53.186	1.285	51.262	4.101	0.9481	0.0003754	Protein of unknown function (DUF399 and DUF3411)
unchanged	up	At3g58700	53	82	36.566	0.399	31.043	5.003	0.442	1.962e-06	Ribosomal L5P family protein
unchanged	up	At3g63420	-1	269	39.138	0	34.404	1.394	0.5988	0.003302	Ggamma-subunit 1
unchanged	up	At4g02920	64	238	244.496	11.48	218.297	21.49	0.4985	0.002062	unknown protein; BEST Arabidopsis thaliana protein match is: unknown protein (TAIR:AT1G03340.1); Has 41 Blast hits to 41 proteins in 12 species: Archae - 0; Bacteria - 0; Metazoa - 0; Fungi - 0; Plants - 41; Viruses - 0; Other Eukaryotes - 0 (source: NCBI BLink).
unchanged	up	At4g03635	41	135	3.94	1.241	2.542	3.076	0.3808	0.01056	BEST Arabidopsis thaliana protein match is: RNI-like superfamily protein (TAIR:AT4G05470.1); Has 118 Blast hits to 113 proteins in 8 species: Archae - 0; Bacteria - 0; Metazoa - 0; Fungi - 0; Plants - 118; Viruses - 0; Other Eukaryotes - 0 (source: NCBI BLink).
unchanged	up	At4g13670	50	326	43.483	5.895	38.791	9.679	0.6601	0.02423	plastid transcriptionally active 5
unchanged	up	At4g14540	2681	3978	3.853	2.172	3.813	5.947	1	2.671e-05	nuclear factor Y, subunit B3
unchanged	up	At4g16410	136	301	286.337	8.954	268.451	16.979	0.805	0.01213	unknown protein; CONTAINS InterPro DOMAIN/s: Protein of unknown function DUF751 (InterPro:IPR008470); Has 30201 Blast hits to 17322 proteins in 780 species: Archae - 12; Bacteria - 1396; Metazoa - 17338; Fungi - 3422; Plants - 5037; Viruses - 0; Other Eukaryotes - 2996 (source: NCBI BLink).
unchanged	up	At4g16765	128	160	9.97	1.152	9.184	4.47	0.9159	0.003409	2-oxoglutarate (2OG) and Fe(II)-dependent oxygenase superfamily protein
unchanged	up	At4g16980	23	36	995.674	0.931	863.973	2.953	0.2763	0.01448	arabinogalactan-protein family
unchanged	up	At4g18400	-1	420	7.713	0	5.699	1.189	0.4127	0.02304	unknown protein; FUNCTIONS IN: molecular_function unknown; INVOLVED IN: biological_process unknown; LOCATED IN: chloroplast; EXPRESSED IN: 22 plant structures; EXPRESSED DURING: 13 growth stages; Has 30201 Blast hits to 17322 proteins in 780 species: Archae - 12; Bacteria - 1396; Metazoa - 17338; Fungi - 3422; Plants - 5037; Viruses - 0; Other Eukaryotes - 2996 (source: NCBI BLink).
unchanged	up	At4g19510	-1	31	21.086	0	20.541	2.42	0.9862	4.487e-10	Disease resistance protein (TIR-NBS-LRR class)
unchanged	up	At4g22350	-1	53	4.607	0	4.592	1.722	1	4.94e-05	Ubiquitin C-terminal hydrolases superfamily protein
unchanged	up	At4g24280	2	30	189.612	0.443	156.859	3.609	0.1259	0.0002911	chloroplast heat shock protein 70-1
unchanged	up	At4g25980	-1	149	1.949	0	0.902	3.035	0.245	4.362e-14	Peroxidase superfamily protein
unchanged	up	At4g28290	539	703	50.612	1.463	38.708	7.259	0.7686	6.426e-07	unknown protein; FUNCTIONS IN: molecular_function unknown; INVOLVED IN: biological_process unknown; LOCATED IN: chloroplast; EXPRESSED IN: 23 plant structures; EXPRESSED DURING: 15 growth stages; Has 45 Blast hits to 45 proteins in 11 species: Archae - 0; Bacteria - 0; Metazoa - 0; Fungi - 0; Plants - 45; Viruses - 0; Other Eukaryotes - 0 (source: NCBI BLink).
unchanged	up	At4g28750	1117	14	3005.47	4.388	2731.95	9.72	0.5746	7.921e-05	Photosystem I reaction centre subunit IV / PsaE protein
unchanged	up	At4g30390	3	1167	25.089	0.443	17.138	3.363	0.12	0.0005366	unknown protein; Has 22 Blast hits to 22 proteins in 11 species: Archae - 0; Bacteria - 0; Metazoa - 0; Fungi - 0; Plants - 22; Viruses - 0; Other Eukaryotes - 0 (source: NCBI BLink).
unchanged	up	At4g31720	102	1716	29.96	0.443	25.011	3.855	0.4108	0.0001278	TBP-associated factor II 15
unchanged	up	At4g32400	-1	43	11.299	0	9.184	1.107	0.5584	0.03236	Mitochondrial substrate carrier family protein
unchanged	up	At4g33350	14	90	24.648	0.754	22.964	3.363	0.883	0.009274	Tic22-like family protein
unchanged	up	At4g34700	6390	45	90.597	0.31	77.338	1.928	0.3188	0.02463	LYR family of Fe/S cluster biogenesis protein
unchanged	up	At4g35770	65	83	447.104	0.355	427.329	5.701	0.9863	0.001876	Rhodanese/Cell cycle control phosphatase superfamily protein
unchanged	up	At4g35987	111	603	4.954	0.532	3.895	2.502	0.6916	0.001372	S-adenosyl-L-methionine-dependent methyltransferases superfamily protein
unchanged	up	At4g37550	2	180	50.793	0.222	41.297	4.306	0.1988	0.0001521	Acetamidase/Formamidase family protein
unchanged	up	At5g08330	-1	56	89.264	0	73.236	1.107	0.1559	0.04196	TCP family transcription factor
unchanged	up	At5g11900	-1	68	32.973	0	28.46	1.066	0.5376	0.04747	Translation initiation factor SUI1 family protein
unchanged	up	At5g17280	57	82	71.983	0.399	65.694	2.338	0.7245	0.02587	CONTAINS InterPro DOMAIN/s: Oxidoreductase-like, N-terminal (InterPro:IPR019180); Has 1807 Blast hits to 1807 proteins in 277 species: Archae - 0; Bacteria - 0; Metazoa - 736; Fungi - 347; Plants - 385; Viruses - 0; Other Eukaryotes - 339 (source: NCBI BLink).
unchanged	up	At5g17510	-1	725	19.988	0	14.023	3.117	0.05663	6.378e-14	unknown protein; BEST Arabidopsis thaliana protein match is: unknown protein (TAIR:AT3G03460.1); Has 1807 Blast hits to 1807 proteins in 277 species: Archae - 0; Bacteria - 0; Metazoa - 736; Fungi - 347; Plants - 385; Viruses - 0; Other Eukaryotes - 339 (source: NCBI BLink).
unchanged	up	At5g18140	-1	2079	59.347	0	49.252	1.476	0.2487	0.0008236	Chaperone DnaJ-domain superfamily protein
unchanged	up	At5g20700	-1	34	383.571	0	327.293	1.353	0.3952	0.002989	Protein of unknown function (DUF581)
unchanged	up	At5g23690	20	68	4.382	1.64	2.542	5.044	0.2247	3.834e-05	Polynucleotide adenylyltransferase family protein
unchanged	up	At5g27990	885	898	26.235	2.571	25.466	9.145	0.9764	0.01306	Pre-rRNA-processing protein TSR2, conserved region
unchanged	up	At5g28750	4	33	297.237	0.665	283.341	2.338	0.8827	0.002358	Bacterial sec-independent translocation protein mttA/Hcf106
unchanged	up	At5g42740	3316	2692	10.543	0.931	9.512	2.871	0.8661	0.01514	Sugar isomerase (SIS) family protein
unchanged	up	At5g42765	589	1152	72.068	2.083	62.085	5.66	0.401	0.0003918	INVOLVED IN: biological_process unknown; LOCATED IN: thylakoid, chloroplast thylakoid membrane, chloroplast; EXPRESSED IN: 22 plant structures; EXPRESSED DURING: 13 growth stages; CONTAINS InterPro DOMAIN/s: Twin-arginine translocation pathway, signal sequence (InterPro:IPR006311); Has 30201 Blast hits to 17322 proteins in 780 species: Archae - 12; Bacteria - 1396; Metazoa - 17338; Fungi - 3422; …
unchanged	up	At5g43130	-1	1775	14.488	0	13.859	1.476	0.9615	0.001075	TBP-associated factor 4
unchanged	up	At5g44572	693	672	106.731	1.95	84.394	6.234	0.05495	0.0004388	unknown protein; FUNCTIONS IN: molecular_function unknown; INVOLVED IN: biological_process unknown; LOCATED IN: endomembrane system; Has 7 Blast hits to 7 proteins in 2 species: Archae - 0; Bacteria - 0; Metazoa - 0; Fungi - 0; Plants - 7; Viruses - 0; Other Eukaryotes - 0 (source: NCBI BLink).
unchanged	up	At5g45510	3263	3808	35.146	1.152	34.033	3.486	0.9651	0.004359	Leucine-rich repeat (LRR) family protein
unchanged	up	At5g51020	-1	898	56.379	0	46.704	3.158	0.2503	1.01e-14	crumpled leaf
unchanged	up	At5g55610	-1	35	15.863	0	13.121	1.107	0.5249	0.0394	unknown protein; LOCATED IN: mitochondrion, chloroplast, plastid, membrane; EXPRESSED IN: 25 plant structures; EXPRESSED DURING: 13 growth stages; Has 1807 Blast hits to 1807 proteins in 277 species: Archae - 0; Bacteria - 0; Metazoa - 736; Fungi - 347; Plants - 385; Viruses - 0; Other Eukaryotes - 339 (source: NCBI BLink).
unchanged	up	At5g57655	-1	42	138.375	0	127.785	1.148	0.8309	0.03043	xylose isomerase family protein
unchanged	up	At5g61410	2	44	660.486	1.108	646.657	4.101	0.9747	8.052e-06	D-ribulose-5-phosphate-3-epimerase
unchanged	up	At5g66680	-1	72	15.287	0	13.039	1.107	0.6528	0.0396	dolichyl-diphosphooligosaccharide-protein glycosyltransferase 48kDa subunit family protein
