# Supplementary material for: Transcription Termination and Chimeric RNA Formation Controlled by Arabidopsis thaliana FPA
Source: PLoS Genet. 2013 Oct 31;9(10):e1003867. doi: 10.1371/journal.pgen.1003867 (PMC3814327; doi:10.1371/journal.pgen.1003867)
Supplement: Table S7 — List of differentially expressed peaks located in promoters of genes differentially expressed in fpa-7. Normalised reads (reads per million, RPM) are displayed. * When wild-type (WT) read number is ‘0’, fold change is set to ‘1,000,000’. (XLSX) [file pgen.1003867.s020.xlsx]

## Sheet: S7. DE peaks in promoters
Table S7. List of Differentially Expressed peaks located in promoters of genes DE in fpa-7. Normalised reads (RPM) are displayed.
* When WT Read Number is '0', Fold Change is set '1,000,000'.
Gene ID	Fold Change	WT RPM	Mutant RPM	p-value	Reads antisense to promoter	DE gene
At1g10920	0.1978	4035.06	798.192	0.02806	less reads in fpa-7	decreased expression in fpa-7
At4g40060	3.473	1910	6633.45	0.00366	less reads in fpa-7	decreased expression in fpa-7
At3g06510	0.236	7650.28	1805.11	0.0005087	less reads in fpa-7	decreased expression in fpa-7
At1g69523	0.0377	10167.1	383.102	1.129e-11	less reads in fpa-7	decreased expression in fpa-7
At3g10150	0.149	5890.43	877.683	0.006233	less reads in fpa-7	decreased expression in fpa-7
At1g79520	0.3891	6066.44	2360.23	0.0389	less reads in fpa-7	decreased expression in fpa-7
At1g49970	3.8511	7191.98	27697.3	2.543e-09	more reads in fpa-7	decreased expression in fpa-7
At1g71180	3.2825	2744.59	9009.07	0.0008751	more reads in fpa-7	decreased expression in fpa-7
At1g78000	4.7219	1473.41	6957.37	0.00235	more reads in fpa-7	decreased expression in fpa-7
At2g46000	6.1118	530.947	3245.03	0.01228	more reads in fpa-7	decreased expression in fpa-7
At4g03415	12.2432	308.151	3772.76	0.0007352	more reads in fpa-7	decreased expression in fpa-7
At4g14010	9.7471	559.241	5450.99	0.0002774	more reads in fpa-7	decreased expression in fpa-7
At4g23885	28.3162	331.942	9399.33	1.289e-09	more reads in fpa-7	decreased expression in fpa-7
At4g29890	19.9363	222.796	4441.72	0.0001651	more reads in fpa-7	decreased expression in fpa-7
At4g38080	2.5173	3190.19	8030.62	0.0129	more reads in fpa-7	decreased expression in fpa-7
At4g40060	3.473	1910	6633.45	0.00366	more reads in fpa-7	decreased expression in fpa-7
At5g14450	6.4949	852.607	5537.56	0.0004176	more reads in fpa-7	decreased expression in fpa-7
At5g18150	16.3512	559.241	9144.26	2.82e-08	more reads in fpa-7	decreased expression in fpa-7
At5g45940	2.3521	2530.8	5952.69	0.03875	more reads in fpa-7	decreased expression in fpa-7
At5g42060	0.38	8077.86	3069.45	0.01056	less reads in fpa-7	increased expression in fpa-7
At2g32340	0.2118	3337.91	706.865	0.01539	less reads in fpa-7	increased expression in fpa-7
At4g02520	0.192	14772.8	2837.02	7.538e-08	more reads in fpa-7	increased expression in fpa-7
At1g69890	5.1321	1004.83	5156.86	0.005705	more reads in fpa-7	increased expression in fpa-7
At3g48310	1000000	0	3963.69	2.231e-05	more reads in fpa-7	increased expression in fpa-7
At4g34135	3.333	2892.32	9640	0.00113	more reads in fpa-7	increased expression in fpa-7
At5g10140	4.2759	1327.77	5677.47	0.009094	more reads in fpa-7	increased expression in fpa-7
