# Supplementary material for: Transcription Termination and Chimeric RNA Formation Controlled by Arabidopsis thaliana FPA
Source: PLoS Genet. 2013 Oct 31;9(10):e1003867. doi: 10.1371/journal.pgen.1003867 (PMC3814327; doi:10.1371/journal.pgen.1003867)
Supplement: Table S8 — List of putative chimeric RNAs. Normalised reads (reads per million, RPM) are displayed. (XLSX) [file pgen.1003867.s021.xlsx]

## Sheet: S8. Putative chimeric RNA
Table S8. List of Putative Chimeric RNA. Normalised reads (RPM) are displayed for WT and fpa.
Gene 1 ID	Gene 2 ID	Strand	Distance between Gene 1 and Gene 2 (bp)	RPM for Gene 1 in WT	RPM for Gene 2 in WT	RPM for Gene 1 in fpa-7	RPM for Gene 2 in fpa-7	p-value(Gene1)	p-value(Gene2)	Functional Summary
At1g02470	At1g02475	rev	207	2.9	112.8	25.8	56.5	2.463e-39	2.262e-13	Polyketide cyclase/dehydrase and lipid transport superfamily protein
At1g05805	At1g05810	fwd	586	52.7	4.1	33.5	9.3	0.0004828	0.0002941	basic helix-loop-helix (bHLH) DNA-binding superfamily protein
At1g10600	At1g10610	fwd	638	32	10.7	3.5	23.5	1.989e-48	8.784e-08	associated molecule with the SH3 domain of STAM 2
At1g14240	At1g14250	fwd	442	9.8	41.4	2.8	77	5.315e-06	8.553e-06	GDA1/CD39 nucleoside phosphatase family protein
At1g18200	At1g18210	rev	-328	5.9	22.9	25.5	10	1.779e-22	6.279e-05	RAB GTPase homolog A6B
At1g19740	At1g19750	fwd	1291	169.1	0.9	110.8	6.3	7.612e-06	6.152e-10	ATP-dependent protease La (LON) domain protein
At1g48020	At1g48030	rev	305	0.2	44.5	5.3	28.7	1.841e-14	0.0005082	pectin methylesterase inhibitor 1
At1g51390	At1g51402	fwd	99	13.9	1.3	5.5	3.6	6.935e-07	0.00855	NFU domain protein 5
At1g58520	At1g58602	fwd	7702	52.6	25.6	31	47.9	4.472e-06	4.503e-08	lipases;hydrolases, acting on ester bonds
At1g69526	At1g69530	fwd	8640	14.6	466.5	6.6	612.2	1.579e-05	0.002891	S-adenosyl-L-methionine-dependent methyltransferases superfamily protein
At1g71330	At1g71340	rev	1	1.8	53	5.2	35.7	0.001035	0.001171	non-intrinsic ABC protein 5
At1g74875	At1g74880	rev	75	11.2	229.2	28.8	71.8	1.095e-06	8.828e-43	FUNCTIONS IN: molecular_function unknown; INVOLVED IN: biological_process unknown; LOCATED IN: cellular_component unknown; BEST Arabidopsis thaliana protein match is: F-box family protein (TAIR:AT1G67623.1); Has 36 Blast hits to 36 proteins in 8 species: Archae - 0; Bacteria - 0; Metazoa - 0; Fungi - 0; Plants - 36; Viruses - 0; Other Eukaryotes - 0 (source: NCBI BLink).
At1g76760	At1g76790	rev	9096	1.8	77	5.3	47.8	0.0004768	0.006634	thioredoxin Y1
At1g77490	At1g77500	fwd	1241	64	6.6	46.5	12.2	0.009732	0.00956	thylakoidal ascorbate peroxidase
At2g05510	At2g05520	fwd	9411	133.5	3753.8	55	5674.9	1.411e-07	2.761e-07	Glycine-rich protein family
At2g16505	At2g16510	rev	1867	0.2	126.1	2.2	74.2	0.0001748	2.284e-08	Maternally expressed gene (MEG) family protein
At2g21580	At2g21590	fwd	671	143.1	2.3	64.7	6.1	2.414e-07	0.0008323	Ribosomal protein S25 family protein
At2g31060	At2g31070	rev	1712	10.8	42.2	27.2	26.5	9.419e-09	0.0002412	elongation factor family protein
At2g31360	At2g31390	rev	9817	69.7	25.5	156.9	16.2	6.181e-20	0.00324	16:0delta9 desaturase 2
At2g32320	At2g32340	fwd	480	6.6	5.5	2.9	11.3	0.002859	0.0004903	tRNAHis guanylyltransferase
At2g38330	At2g38350	fwd	877	33.7	0.2	13.7	3.9	1.544e-10	6.57e-10	MATE efflux family protein
At2g41140	At2g41150	fwd	154	38.2	3.1	21.2	18.6	2.65e-06	1.347e-23	CDPK-related kinase 1
At3g06690	At3g06700	rev	522	3.6	250.7	9.1	169.6	6.178e-05	2.123e-05	acyl-CoA oxidases;oxidoreductases, acting on the CH-CH group of donors;FAD binding;oxidoreductases;acyl-CoA oxidases
At3g09405	At3g09410	rev	-36	3.1	8.9	10.8	1.4	1.412e-06	1.495e-13	Pectinacetylesterase family protein
At3g13780	At3g13782	fwd	261	5.3	2.3	1.3	8.9	1.311e-05	1.293e-08	SMAD/FHA domain-containing protein
At3g18890	At3g18900	fwd	2087	71.2	2.1	32.4	49.3	2.91e-14	5.78e-94	NAD(P)-binding Rossmann-fold superfamily protein
At3g47790	At3g47800	fwd	899	4.4	30.4	1.1	55.5	8.938e-05	1.609e-06	ABC2 homolog 7
At3g53990	At3g54040	rev	22627	113.4	21.3	162.3	5.7	0.0001652	0.00985	Adenine nucleotide alpha hydrolases-like superfamily protein
At3g55970	At3g56000	rev	13957	2.1	5.4	5.5	2.1	0.002119	0.0024	jasmonate-regulated gene 21
At3g59050	At3g59060	rev	403	18.5	283.5	196.6	127.2	3.611e-92	7.656e-12	polyamine oxidase 3
At3g62740	At3g62750	fwd	327	6.9	100.8	2.8	139.1	0.0008322	0.001203	beta glucosidase 7
At4g03400	At4g03415	rev	3674	40.9	43.6	65	29	1.99e-05	0.001518	Auxin-responsive GH3 family protein
At4g12850	At4g12870	fwd	3937	5.5	0.3	2.4	2.3	0.008455	0.009732	Far-red impaired responsive (FAR1) family protein
At4g14100	At4g14096	fwd	1982	36.8	5.9	18.8	15.7	3.146e-05	2.684e-08	transferases, transferring glycosyl groups
At4g19410	At4g19420	rev	1305	81.7	212.2	119.9	114.8	0.0001006	0.000222	Pectinacetylesterase family protein
At5g05360	At5g05365	fwd	633	34.1	1.6	23.5	5.2	0.009891	0.00023	unknown protein; INVOLVED IN: biological_process unknown; LOCATED IN: chloroplast; BEST Arabidopsis thaliana protein match is: unknown protein (TAIR:AT2G38450.1); Has 84 Blast hits to 84 proteins in 24 species: Archae - 0; Bacteria - 8; Metazoa - 0; Fungi - 0; Plants - 73; Viruses - 0; Other Eukaryotes - 3 (source: NCBI BLink).
At5g25450	At5g25460	fwd	4887	20.4	194.1	10.9	298	0.003436	7.712e-07	Cytochrome bd ubiquinol oxidase, 14kDa subunit
At5g26260	At5g26270	fwd	3975	59.5	16.1	17.8	30	1.544e-10	0.001698	TRAF-like family protein
At5g42060	At5g42070	rev	29	22.4	53.1	33.8	21	0.002379	1.008e-16	DEK, chromatin associated protein
At5g47635	At5g47650	rev	2282	0.8	18.6	3.2	7.9	0.001858	1.509e-07	Pollen Ole e 1 allergen and extensin family protein
At5g58310	At5g58330	rev	3638	0.7	379.1	7.6	272.8	1.318e-11	0.0003927	methyl esterase 18
At5g42060	At5g42070	rev	29	22.4	53.1	33.8	21	0.002513	1.037e-16	DEK, chromatin associated protein
At5g47635	At5g47650	rev	2282	0.8	18.6	3.2	7.9	0.002059	1.671e-07	Pollen Ole e 1 allergen and extensin family protein
At5g58310	At5g58330	rev	3638	0.7	379.1	7.6	272.8	1.241e-11	0.0003408	methyl esterase 18
