# Supplementary material for: Transcription Termination and Chimeric RNA Formation Controlled by Arabidopsis thaliana FPA
Source: PLoS Genet. 2013 Oct 31;9(10):e1003867. doi: 10.1371/journal.pgen.1003867 (PMC3814327; doi:10.1371/journal.pgen.1003867)
Supplement: Table S9 — List of tested putative chimeric RNAs. Normalised reads (reads per million, RPM) are displayed. (XLSX) [file pgen.1003867.s022.xlsx]

## Sheet: S9. Tested  chimeric RNA
Table S9. List of Tested Putative Chimeric RNA. Normalised reads (RPM) are displayed for WT and fpa.
Gene 1 ID	Gene 2 ID	Strand	Distance between Gene 1 and Gene 2 (bp)	RPM for Gene 1 in WT	RPM for Gene 2 in WT	RPM for Gene 1 in fpa-7	RPM for Gene 2 in fpa-7	p-value(Gene1)	p-value(Gene2)	Functional Summary
At1g02470	At1g02475	rev	207	2.9	112.8	25.8	56.5	2.463e-39	2.262e-13	Polyketide cyclase/dehydrase and lipid transport superfamily protein
At1g14240	At1g14250	fwd	442	9.8	41.4	2.8	77	5.315e-06	8.553e-06	GDA1/CD39 nucleoside phosphatase family protein
At1g74875	At1g74880	rev	75	11.2	229.2	28.8	71.8	1.095e-06	8.828e-43	FUNCTIONS IN: molecular_function unknown
At2g21580	At2g21590	fwd	671	143.1	2.3	64.7	6.1	2.414e-07	0.0008323	Ribosomal protein S25 family protein
At2g31060	At2g31070	rev	1712	10.8	42.2	27.2	26.5	9.419e-09	0.0002412	elongation factor family protein
At2g32320	At2g32340	fwd	480	6.6	5.5	2.9	11.3	0.002859	0.0004903	tRNAHis guanylyltransferase
At2g41140	At2g41150	fwd	154	38.2	3.1	21.2	18.6	2.65e-06	1.347e-23	CDPK-related kinase 1
At3g06690	At3g06700	rev	522	3.6	250.7	9.1	169.6	6.178e-05	2.123e-05	acyl-CoA oxidases;oxidoreductases, acting on the CH-CH group of donors;FAD binding;oxidoreductases;acyl-CoA oxidases
At3g18890	At3g18900	fwd	2087	71.2	2.1	32.4	49.3	2.91e-14	5.78e-94	NAD(P)-binding Rossmann-fold superfamily protein
At3g47790	At3g47800	fwd	899	4.4	30.4	1.1	55.5	8.938e-05	1.609e-06	ABC2 homolog 7
At3g59050	At3g59060	rev	403	18.5	283.5	196.6	127.2	3.611e-92	7.656e-12	polyamine oxidase 3
At5g42060	At5g42070	rev	29	22.4	53.1	33.8	21	0.002379	1.008e-16	DEK, chromatin associated protein
