# Supplementary material for: Transcription Termination and Chimeric RNA Formation Controlled by Arabidopsis thaliana FPA
Source: PLoS Genet. 2013 Oct 31;9(10):e1003867. doi: 10.1371/journal.pgen.1003867 (PMC3814327; doi:10.1371/journal.pgen.1003867)
Supplement: Table S10 — List of primers used in this study. (XLSX) [file pgen.1003867.s023.xlsx]

## Sheet: S10. Primers
Table S10. List of Primers Used in the Study.
Gene	FORWARD (F) and REVERSE (R) PRIMERS (5' to 3')
UBC21	F: CTGCGACTCAGGGAATCTTCTAA
	R: TTGTGCCATTGAATTGAACCC
Readthroughs
At3g15730	F: GTCTTGGAAACCGTGAGGTC
	R: tcATGGCTTTCTATGTAAACG
At1g49975	F:ATTGGACAGTTTTTACAAGAGG
	R:gctggccttaactggagaag
At1g54780	F: GCAGATGCGTTTGAGTATGC
	R: gagccgaccaaaaatagaagg
At1g73470	F: GGGGGACATTACTGGCTGAC
	R: caccatgtatgttcactccacac
At2g19540	F: GGATGAAGAAGAAGAGGCAGAG
	R: GGAACAGGGGTTTATTGATGC
At3g21055	F: CTGCAGCGGTTTGTTCTTTG
	R: ggaagtgatgcgattcattg
At3g21220 (MKK5)	F: ggaagtaaatggaggatctttca
	R: tttacttaattacagttttcagaatgc
At5g22620	F: AGAAGCTGCGGGTTGTTTAG
	R: ccgtaattttgccgggatttag
At5g66450	F: TTATGGAGTGGCTTGGAACC
	R: TGCTCTGATTAATATGTACTCAAAATG
At3g16140	F: TGGCTAAGTATGGAGACAAAAGTG
	R: TTCAACAGAgtaatcaatcatataac
At3g51510	F: ATCCAGTTTTCGGGATCTTG
	R: ggctgctaaattgagcctagag
At5g10690 readthrough	F: ATTCGATTTGAAGCCACTCG
	R: caaccacaaatctttggagcttac
FCA (At4g16280)	R1 F: tgaactcaattcaaatcgtctatg
	R2 F: TGGACACACATACActagctttc
	R: TGTTCGAACGAGAGCAACAG
At1g29520	F: tgtcccaattggataaaaagc
	R: agagtttacCCCATGGCAAG
At1g51390	F: TGAGCAAGAATTCGATGGTG
	R1 R: caaaaacccatttgctataaattc
	R2 R: ggtcacataacaattatattgaacaag
At5g35935	p2 F: TCTTTGGCTCCGATCTGTCT
	p2 R: AGGAACTAATGGTGGCGTTG
	p3 F: TCAGTGCGTATGGCTCTCAA
	p3 R: ATATCCCTTCCGCAGTGTTG
	p2bis F: TCCATGAGTTTTCCAAGATGC
	p2bis R: GATCCGAGATTTCGTGAAGC
Chimeric RNAs
PIF5-PAO3 fusion	F: TGGGTAAAATAGGCTGACTTGG
	R: CGGCAATTGAGGAGAAAAAC
PIF5 Splicing analysis (region 1)	F: CTTCTTTTGTCCCTCCTTGC
	R: CAATCAGCAAACACTTGTTCC
PIF5 Splicing analysis (region 2)	F: GGTAACAAATCGAGCCAACG
	R: TCCACATCACTTGGAGTTGC
PIF5 Splicing analysis (region 3)	F: AAAACCCGGTACAGTTGCAG
	R: GGTTCCCAACACTTGATTGATAC
PIF5 Splicing analysis (region 4)	F: GGAACAAGTGTTTGCTGATTG
	R: CCGGAGGGTATTGTATCCAG
PIF5 5'UTR probe	F:TGAACCTGGCAAGAAGAACC
	R:GCAAGGAGGGACAAAAGAAG
intergenic probe spanned the region between PIF5 and PAO3, same primers used for Q-PCR analysis of the intergenic region	F:AGGCCTGCATTTGACATTATC
	R:CTTCGCTTTAATCGGAAACC
PAO3 3' UTR probe	F:TCCTGCTTCTGTCCCTCTTC
	R:CACATTGCACATTTGACTTCG
probe spanning a part of PIF5 exons 1 and 2	F: GGAACAAGTGTTTGCTGATTG
	R: AGCAGCGTAGTTAGGCTTTTG
probe spanning a part of PIF5 exons 3 and 4	F: GGAGAGATCGGATCAATGAAAG
	R: TCCACATCACTTGGAGTTGC
probe corresponding to PIF5 3'UTR probe	F: TGGGTAAAATAGGCTGACTTGG
	R: GGTTCCCAACACTTGATTGATAC
p-PCR primers for H3K4me3 ChIP (region 1)	F: TGAACCTGGCAAGAAGAACC
	R: GCAAGGAGGGACAAAAGAAG
p-PCR primers for H3K4me3 ChIP (region 2)	F: GCCACTACACTTCCGGTTTC
	R: GGTTTGATCATCGGTTGAGG
p-PCR primers for H3K4me3 ChIP (region 3)	F: AATGCAACTCCAAGTGATGTGGA
	R: CATAACCGGGAATTGAGACAA
p-PCR primers for H3K4me3 ChIP (region 4)	F: TGGGTAAAATAGGCTGACTTGG
	R: GGTTCCCAACACTTGATTGATAC
p-PCR primers for H3K4me3 ChIP (region 5)	F: AGGCCTGCATTTGACATTATC
	R: CTTCGCTTTAATCGGAAACC
p-PCR primers for H3K4me3 ChIP (region 6)	F: CGCATTCGAATCTGATCTTC
	R: CGGCAATTGAGGAGAAAAAC
p-PCR primers for H3K4me3 ChIP (region 7)	F: TCTCGGTGCATCTTGGTAATATC
	R: GCATCGATGACAAAAGATCC
p-PCR primers for H3K4me3 ChIP (region 8)	F: CTGTTCGACAAGGCTGGTAAC
	R: TGCTCAAAATTTTCGCCAAC
5' RACE primers	outer : TCGTGTTTGTTTTCAGAGTGC
	inner: CTTCGCTTTAATCGGAAACC
Analysis of PIF5-PAO3 β form	F: AAAACCCGGTACAGTTGCAG
	R:TCGATGTCTCTAGCGAGCTG
At1g02475 only (for q-PCR)	F: AATAACATTCGTGGAGAAGAAG
	R: agATGTCATCAATAGCTTCTGG
At1g02470 only (for q-PCR)	F: AATAACATTCGTGGAGAAGAAG
	R: agATGTCATCAATAGCTTCTGG
At1g02470 + chimeric (for q-PCR)	F: agATGTCATCAATAGCTTCTGG
	R: gattgactttagattatttacttttcag
At1g02475-At1g02470 short chimeric (for q-PCR)	F: CGGTTTCATTGCctttTTAAG
	R: TTCATCGTGCATCGTAGAGC
At1g02475-At1g02470 long chimeric (for q-PCR)	F: TCTTTACCGTGACGTCTTGC
	R: TTCATCGTGCATCGTAGAGC
At1g02475-At1g02470 chimeric RNAs	F: gattgactttagattatttacttttcag
	R: ATGAAGTCCCTGCCCTATTAAC
At1g74875-At1g74880 chimeric RNAs	F: caaaagtttagaataagccaaaag
	R: TGGACCTTCGTGTCTTTGAG
At1g74875-At1g74880 short chimeric (for q-PCR)	F: TCGTTTAGAGCACcatcatcc
	R: ccaaggattgtgttaagctgag
At1g74875-At1g74880 long chimeric (for q-PCR)	F: gacaaagcagaggaaaggattg
	R: acctaatggacggatgATGG
At2g32320 only (for q-PCR)	F: TCAGGAAAGCAAGTGGAAGC
	R: ctcattcggttttcggtttg
At2g32340 + chimeric (for q-PCR)	F: CTGATGGAGTTACCGACAAATG
	R: atcctcctcatgagaaactcactc
At2g32320-At2g32340 short chimeric (for q-PCR)	F: TCTCCTAAgacagCAGATTATGTTGAG
	R: GCTGTGGATTCGCACGTTAG
At2g32320-At2g32340 long chimeric (for q-PCR)	F: CCTAAgacagaatcttcgaatttacc
	R: GCTATCTGCTTCCTCCCTAC
At2g32320-At2g32340 chimeric RNAs	F: ACCTGTAATCTTCCGCATGG
	R: tgaaattattcatcctaaaaccaaaag
At3g06690 only (for q-PCR)	F: CTGGAATTGGCTGCATCTG
	R: CCATTTACTCTCCCCGAATG
At3g06690 + chimeric (for q-PCR)	F: tgacgagcatacaacagtttc
	R: TGCACTCGTCACTTCATTCG
At3g06700 only (for q-PCR)	F: gaagatgcatagaaaactgctg
	R: gcgcttttgatcatgtttacg
At3g06690-At3g06700 chimeric (for q-PCR)	F: GCATCTGAGGGTTGATGATG
	R: AAGGAAGCACAACGTCAAGG
At3g06690-At3g06700 chimeric RNAs	F: catttttgtttggaccagttttaag
	R: CAAGAAGCCAAGGAGACACC
Northern probes
IBM1 probe	F: TGAGATCCGCAATGGAAAG
	R: CCAAACAATCAACAGCAAC
MKK5 probe	F: aaacgacgaatcaaacaaacc
	R: CGTCTCACGGTATCTTCGTG
At1g56500 probe	F: aaaaATGGCTTTGAAACTCAC
	R: ACAGAACCGCCGATACTTTC
At5g35170 probe	F: gatccaaggaaggagcaaag
	R: ATGACGGAGAAGGAGAGACG
Others
fpa-7 3' RACE	outer: AAATTCTGCACAATGCGATG
	inner: CAATGCAAGGAAGGCCTACAG
mom1-3 3' RACE	outer: CCCAGAGTATTGGGTTCCTG
	inner: ACCTGTGACCATCCATACG
